# Supplementary material for: Applying fuzzy logic to assess the biogeographical risk of dengue in South America
Source: Parasit Vectors. 2019 Sep 5;12:428. doi: 10.1186/s13071-019-3691-5 (PMC6727500; doi:10.1186/s13071-019-3691-5)
Supplement: Supplementary file 1 — Additional file 1: Table S1. Dengue cases, Aedes aegypti and Ae. albopictus occurrences (presences as 1, and absences as 0 in each South America grid), values of the significant variables in the models by South America grid, and favorability values for each model by grid (F-dengue; F-Ae. aegypti and F-Ae. albopictus). Variable abbreviations are given in Table 1. [file 13071_2019_3691_MOESM1_ESM.xlsx]

## Sheet: Table S1
	Additional file 1: Table S1. Dengue cases, Aedes aegypti and Ae. albopictus occurrences (presences as 1, and absences as 0 in each South America grid), values of the significant variables in the models by South America grid, and favorability values for each model by grid (F-dengue; F-Ae. aegypti and F- Ae. albopictus). Variable abbreviations are given in Table 1.
FID	Dengue cases	Ae. aegypti	Ae. albopictus	BIO1	BIO7	BIO12	BIO15	BIO19	A	S	O(N/S)	SumRiver	NatFields	Crops	PopDen	DistUrban	DistRoad	Sp for Dengue	Sp for Ae. Aegypti	Sp for Ae. Albopictus	F-dengue	F-aegypti	F-albopictus
1	0	0	0	285.451	110.333	280.694	105.913	21.6333	32.0594	0.143713	109.831	22757.3	14.3241	37.7623	20.5769	117593	0	0.520202	0.307783	0.00394317	0.723044	0.49896	0.0396841
2	0	0	0	279.985	107.464	331.641	92.9682	29.1946	51.0548	0.232077	83.5935	22757.3	11.7346	26.0957	20.5768	118207	0	0.510452	0.289492	0.00329179	0.642812	0.342564	0.0141358
4	0	1	0	289.311	119.56	411.758	96.1172	27.1671	20.1462	0.094646	128.215	30985.7	23.6327	23.2037	30.6413	39115.2	0	0.459491	0.300235	0.0046189	0.93373	0.718214	0.175428
5	0	0	0	282.864	112.702	365.551	101.407	28.733	94.1796	1.16348	120.209	32843.7	0.25	9.92593	20.6005	90471	0	0.447151	0.281961	0.00379002	0.782092	0.502889	0.0991749
6	0	0	0	277.48	108.914	378.985	95.0055	33.9346	119.967	1.63356	78.0075	26944.1	0	12.5309	21.5487	103005	0	0.436564	0.265269	0.00316683	0.606212	0.31288	0.0170276
7	0	0	0	277	108.429	377.714	89.7143	43.1429	1	0	53.2673	14695.4	0.0185185	6.26235	20.5768	47010.6	0	0.427731	0.250074	0.00269469	0.770498	0.32835	0.00995007
8	0	0	0	279.55	114.534	380.534	79.8243	100.841	30.2935	0.106896	130.39	17450.9	0.453704	0.611111	89.4489	1000	0	0.420647	0.236286	0.00233515	0.963334	0.698172	0.258334
9	0	0	0	274.534	112.452	477.686	75.4586	125.664	62.7494	0.586043	79.0321	17450.9	0.324074	2.19136	84.0732	10049.9	0	0.415309	0.223814	0.00206087	0.915346	0.476437	0.0403848
10	1	0	0	279.014	115.022	696.712	75.3237	82.3094	77.741	0.199865	107.359	9669.41	0.203704	0.996914	205.5	0	0	0.461416	0.358271	0.0115912	0.972765	0.834858	0.156184
11	0	0	0	268.678	122.491	1558.72	75.2078	330.346	269.9	1.81607	92.2028	17651.9	0.339506	1.1821	205.5	10000	0	0.441711	0.334852	0.00889046	0.941979	0.747297	0.113002
12	0	0	0	282.586	133.86	1419.33	82.5858	262.97	31.7683	0.247411	113.053	19945.6	0.0740741	0.67284	45.801	24000	0	0.423765	0.313207	0.00693633	0.916297	0.723109	0.243633
13	0	1	0	282.641	129.467	816.948	91.323	56.5013	30.0796	0.304204	120.608	35654.3	0.0895062	1.40741	70.219	0	0	0.407592	0.293294	0.00550612	0.95606	0.745065	0.276398
14	1	1	0	284.37	117.426	622.59	91.6695	47.2511	46.4941	0.284091	92.7315	30985.7	0.604938	0.617284	63.2086	33000	0	0.393187	0.275048	0.00444773	0.883552	0.556231	0.0714345
15	0	1	0	285.214	110.154	543.624	102.499	38.0636	20.4267	0.197575	54.0239	42075.4	0.141975	0.700617	39.72	55000	0	0.380533	0.258392	0.0036564	0.716951	0.304943	0.0126228
16	0	0	0	285.579	108.474	354.684	109.632	22.5789	5.47368	0.001253	47.3509	16023	0.0123457	0.472222	33.0061	55226.8	0	0.369602	0.243235	0.00305932	0.675865	0.312345	0.00864321
17	0	0	0	282.167	115.833	413.417	84.0833	23.8333	1.77778	0.000898	68.1563	13825.2	0	0.648148	6.75232	47000	2000	0.360364	0.229487	0.0026054	0.760151	0.369052	0.0209419
18	0	0	0	279.522	122.112	435.731	89.8657	45.7025	32.0568	0.132219	116.814	22114.6	0.305556	0.58642	97.3166	0	0	0.35279	0.217051	0.00225849	0.941186	0.647419	0.188114
19	1	1	0	275.881	123.643	477.394	70.1955	90.1087	67.6998	1.35233	95.9779	27201.5	0.237654	2.95988	131.034	0	0	0.346853	0.205835	0.00199281	0.932985	0.571306	0.103675
20	0	1	0	254.499	129.173	864.034	42.6926	209.159	211.924	2.3145	94.8676	20760.5	0.0617284	0.385802	56.0752	7000	0	0.342532	0.19575	0.00178989	0.886365	0.443979	0.0807145
21	0	0	0	263.436	117.312	1006.79	46.7185	238.839	41.6094	0.353702	85.9279	27672.1	0.166667	0.441358	12.0086	62000	0	0.339815	0.186711	0.00163646	0.66609	0.246474	0.0367114
22	0	0	0	266.354	108.494	1137.86	57.1266	286.696	10.5213	0.012473	65.2504	11728.9	0.75	1.1821	25.2603	85000	0	0.338696	0.178638	0.00152302	0.478154	0.184337	0.0138806
23	0	0	0	275.756	93.7	961.728	91.492	11.492	27.7371	0.089353	119.971	10205.3	0.833333	1.37654	64.0073	25079.9	0	0.446799	0.377062	0.019519	0.933958	0.792145	0.177985
24	1	1	0	278.053	103.067	888.913	84.6233	30.1512	53.6639	0.851078	97.0907	25039.1	1.08025	0.41358	1364.68	0	0	0.423512	0.351831	0.0145604	0.997206	0.976092	0.211144
25	0	0	0	276.673	119.319	927.878	80.4906	103.013	47.062	1.14511	116.358	33885.1	2.54321	0.604938	103.893	0	0	0.402044	0.32841	0.0110347	0.953125	0.767677	0.245588
26	0	0	0	165.868	122.48	2370.59	63.4195	249.907	1814.62	20.5864	115.847	25660	1.48457	0.391975	140.531	10770.3	0	0.382418	0.30678	0.00850001	0.855644	0.696522	0.156594
27	0	0	0	174.764	126.752	2031.92	64.7042	215.373	1682.66	18.4451	87.6396	27773.3	1.5463	0.256173	43.9106	28000	0	0.364628	0.286896	0.0066571	0.707808	0.475199	0.042029
28	0	1	0	257.787	129.796	1233.6	70.4333	138.669	410.73	6.50918	100.452	27773.3	0.780864	0.0740741	55.8602	31764.8	0	0.348647	0.268689	0.0053021	0.84391	0.60657	0.140761
29	0	0	0	261.222	119.742	1183.32	67.3862	83.9726	351.238	6.10813	98.3235	42075.4	0.62963	0.0771605	57.5037	49578.2	0	0.33443	0.252077	0.00429507	0.789093	0.501871	0.108068
30	0	1	0	281.412	109.849	753.292	85.5531	42.7113	21.2854	0.198748	86.3453	42075.4	0	0.0802469	248.243	0	0	0.321924	0.236967	0.0035391	0.935202	0.610889	0.0788141
31	0	0	0	281.083	105.609	570.286	74.5922	14.2076	29.4519	0.127183	68.4377	28125.6	0.00308642	0.0679012	59.9803	5000	0	0.311074	0.223264	0.00296653	0.877785	0.447326	0.0301334
32	0	0	0	274.421	110.594	746.604	68.8339	37.7323	120.734	0.957286	116.163	34112.5	0	0.283951	11.0572	48301.1	0	0.301823	0.210871	0.00252962	0.803493	0.448808	0.119804
33	1	0	0	255.955	119.217	698.016	77.4037	39.9636	353.724	3.29706	110.079	24407.3	0.0123457	0.391975	7.4837	55036.4	0	0.294117	0.199693	0.00219447	0.707568	0.388571	0.0769583
34	1	0	0	245.357	126.023	653.618	56.8718	77.6506	470.349	4.81278	109.952	27201.5	0.00925926	0.82716	15.6231	23000	0	0.287912	0.189639	0.00193679	0.82116	0.425718	0.0946256
35	0	0	0	242.048	130.15	928.189	43.7749	192.59	401.709	3.78808	100.851	27983.3	0.256173	1.79938	18.7734	24041.6	0	0.283167	0.180622	0.00173909	0.779282	0.351501	0.0714334
36	0	1	0	253.662	123.268	1288.16	45.5647	278.185	191.129	3.45693	106.571	27672.1	0.135802	1.55864	11.8169	44000	0	0.279857	0.172561	0.00158873	0.704931	0.351137	0.118183
37	0	1	0	264.389	111.148	1261.15	52.0193	306.19	69.7095	0.961307	77.5279	20891.2	0.179012	0.175926	33.019	29000	0	0.277963	0.165383	0.00147664	0.719379	0.294156	0.0406602
38	0	0	0	258.984	102.623	1609.59	47.623	295.623	195.631	0.204292	80.2681	9131.98	0.154321	0.20679	69.0374	13416.4	3000	0.358714	0.129855	0.002064	0.861298	0.317845	0.0396627
41	1	1	0	274.758	111.012	1119.84	73.6965	97.6106	66.3712	1.29385	116.564	22605.1	1.10494	0.108025	567.89	0	0	0.392886	0.345833	0.0183938	0.983145	0.913491	0.311357
42	0	1	0	282.308	132.797	1103.87	65.6506	279.078	28.0232	0.669857	103.296	34754.8	0.487654	0.0524691	113.032	0	0	0.369995	0.322425	0.0137979	0.940096	0.73272	0.212558
43	0	0	0	279.336	135.556	1327.97	67.0893	336.719	50.276	0.552198	129.027	45088.8	0	0.037037	33.767	28600.7	0	0.349043	0.300825	0.0105112	0.886359	0.659712	0.357887
44	0	0	0	212.225	132.523	1915.84	63.0316	324.141	985.404	10.9334	133.928	45088.8	0.391975	0.0802469	42.7936	36249.1	0	0.330003	0.280981	0.00813531	0.775178	0.56938	0.272904
45	1	0	0	231.835	136.064	1658.13	61.7212	298.432	768.218	9.61638	92.857	28472.2	0.0462963	0.0339506	75.9075	0	0	0.312827	0.262822	0.00639876	0.854836	0.602111	0.125373
46	0	0	0	198.587	129.696	1699.6	60.8387	190.264	1366	13.7598	124.405	26657.3	0.141975	0	40.4498	15000	0	0.297448	0.246262	0.00511565	0.8204	0.58735	0.166055
47	1	0	0	258.703	123.413	1333.42	56.1429	91.2545	319.356	4.28543	84.5275	22067.5	0.296296	0.0802469	28.6275	18000	0	0.28379	0.231206	0.00415764	0.816501	0.510599	0.0733887
48	1	0	0	279.384	114.385	761.237	67.3271	28.3659	60.2901	0.365288	79.0068	21679.1	2.57716	2.49074	484.296	2000	0	0.271773	0.217556	0.00343536	0.950469	0.720757	0.064991
49	0	1	0	277.538	102.553	795.655	65.2538	43.149	67.9608	0.396169	112.495	35024	1.98457	8.73457	287.037	0	0	0.261316	0.205212	0.00288606	0.945003	0.686588	0.16398
50	0	0	0	249.991	107.189	1224.24	56.6263	153.395	440.04	3.99327	127.28	35024	0.87963	5.98457	69.0648	37000	0	0.252342	0.194078	0.00246527	0.797074	0.480745	0.165256
51	0	0	0	230.288	116.317	952.051	66.1825	140.591	715.05	3.02134	101.487	34295.8	2.58951	2.46605	18.359	6403.12	0	0.244783	0.184059	0.00214124	0.785505	0.323369	0.0381768
52	0	1	0	237.368	122.419	592.758	60.5605	58.9299	631.285	4.91722	112.41	23291.1	4.3179	2.72531	25.7928	4000	0	0.238577	0.17507	0.00189111	0.839598	0.44302	0.0818816
53	0	1	0	236.281	126.093	705.372	53.0088	81.9192	568.531	4.37752	104.984	28613.6	8.36111	7.67593	174.328	20000	0	0.233672	0.167028	0.00169834	0.821197	0.429942	0.0605127
54	1	0	0	241.048	126.861	1206.36	47.9997	182.912	466.36	6.1994	98.5675	28613.6	4.40432	2.04938	104.568	0	0	0.230028	0.159858	0.00155095	0.839724	0.464201	0.111553
55	1	1	0	254.139	120.54	1243.89	44.6557	209.39	328.145	4.43285	92.238	32659.6	10.5407	0.844133	91.5261	0	0	0.227618	0.153492	0.00144025	0.845526	0.430072	0.0919733
56	1	1	0	235.611	134.106	1063.51	57.5503	102.586	611.65	5.4296	79.9977	25644.1	8.64013	1.08228	537.235	0	0	0.226425	0.147867	0.00136002	0.918	0.587082	0.0493986
57	1	1	0	206.852	136.993	1148.44	49.8532	127.664	1006.86	8.33526	101.235	17429.3	1.73997	1.29495	508.298	0	0	0.226449	0.14293	0.00130595	0.911629	0.592873	0.0715545
58	1	1	1	213.404	132.533	1036.76	55.0496	125.8	851.115	8.24884	95.9944	18908.2	0.583295	0.481394	1369.21	0	0	0.2277	0.138631	0.00127521	0.985984	0.88856	0.111839
59	1	1	0	247.319	126.956	1582.5	47.2973	332.545	336.98	4.57332	88.1058	33095.3	0.539269	0.196098	211.275	21633.3	0	0.230205	0.134927	0.00126621	0.774483	0.375486	0.0865506
60	0	1	0	276.5	128.916	1482.76	47.7038	297.185	18.1288	0.108337	75.4108	33095.3	1.22244	0.686064	85.3273	51039.2	0	0.234003	0.131781	0.00127852	0.641516	0.260787	0.0478713
62	1	1	0	253.515	105.065	1023.54	69.4542	53.3187	246.773	1.69507	118.272	12316.2	7.98928	0.837451	194.012	0	0	0.253782	0.125397	0.00145528	0.90683	0.540448	0.145695
63	0	0	0	244.699	109.075	1105.07	54.5823	120.572	371.382	3.97937	96.1863	12316.2	7.42301	3.62547	72.3556	7000	0	0.263453	0.124213	0.00157121	0.832396	0.386629	0.065748
64	1	1	0	250.968	111.389	1304.25	52.2418	211.366	276.948	4.73129	98.4295	20801.4	4.62165	6.38339	93.2971	0	0	0.274839	0.123475	0.001725	0.866992	0.437935	0.115926
65	0	0	0	262.648	108.226	1558.1	53.1154	241.788	110.265	2.44811	101.115	19540.1	1.28395	25.2716	32.0853	12000	0	0.288063	0.123175	0.00192577	0.840775	0.440175	0.122836
66	1	0	0	252.573	100.118	1503.86	48.6994	250.153	236.485	1.57554	59.732	13262.4	0.549383	33.8025	66.0589	68000	0	0.303256	0.123306	0.00218614	0.522258	0.189589	0.00960596
69	0	0	0	274.16	130.893	1404.39	60.1059	381.661	89.5726	1.80067	123.432	29305.2	5.71748	32.6576	117.135	0	0	0.344878	0.316842	0.0173206	0.936612	0.814374	0.352854
70	1	0	0	277.065	150.242	1147.3	55.3367	292.347	90.9732	1.89453	102.44	29305.2	17.8759	21.8985	41.7276	1000	0	0.322837	0.295284	0.0130717	0.909931	0.724652	0.193071
71	0	0	0	274.521	145.273	1368.62	53.3777	357.065	119.644	0.709747	107.736	34754.8	33.8517	17.0088	26.4486	56753.9	0	0.302796	0.275492	0.0100144	0.729733	0.531562	0.114427
72	0	0	0	276.148	141.84	1341.13	54.5113	369.905	133.523	1.17043	83.9657	31127.7	8.97436	0	51.1282	51039.2	0	0.284687	0.25739	0.00779114	0.694162	0.437173	0.0681424
73	0	0	0	276.106	144.627	1424.41	56.9814	373.333	199.705	2.75979	140.693	51141.1	60.7041	12.7498	39.9122	29000	0	0.268423	0.240891	0.00615706	0.863368	0.657726	0.376615
74	0	0	0	197.356	130.495	2153.16	53.9345	193.675	1315.65	13.028	96.2751	30363.2	10.2809	60.5247	17.4523	9000	0	0.253908	0.225895	0.00494329	0.736655	0.57034	0.0538732
75	1	0	0	277.137	126.878	1400.81	54.1586	97.2923	81.0599	0.549461	77.4089	56814.4	22.7801	27.9551	16.019	0	0	0.24104	0.212304	0.00403255	0.850483	0.47329	0.0546885
76	0	0	0	281.562	118.999	1023.39	58.6609	59.5327	7.73844	0.028596	66.4008	56814.4	8.49691	22.358	26.9849	31241	0	0.22972	0.200014	0.00334273	0.723918	0.329851	0.0268887
77	0	0	0	277.088	95.7166	995.21	63.7514	75.9671	25.8337	0.069641	80.1454	26563.1	53.142	9.38272	158.939	24000	0	0.219851	0.188929	0.00281582	0.802324	0.451971	0.0275315
78	0	0	0	257.911	105.286	1257.56	50.3623	243.982	337.23	3.76186	134.328	35587.4	30.2284	8.15123	45.7724	43416.6	0	0.211343	0.178952	0.00241052	0.748746	0.471034	0.190769
79	0	0	0	241.56	115.093	980.866	51.565	208.747	641.319	3.54561	92.0036	33434.2	0.348765	3.84259	24.7801	5000	0	0.204114	0.169996	0.00209716	0.773431	0.325502	0.0385766
80	1	1	0	226.668	120.489	734.449	51.2534	98.7257	917.546	5.99099	112.128	28206.7	0.0709877	4.31173	48.7874	0	0	0.198095	0.161979	0.00185428	0.830059	0.407712	0.0642328
81	1	1	0	225.71	129.522	848.219	58.6136	105.403	855.23	5.31112	97.5161	28613.6	0.0123457	3.45062	258.645	0	0	0.193224	0.154823	0.00166629	0.853004	0.449955	0.0469762
82	1	0	0	243.005	143.328	1255.94	69.6523	317.773	519.971	3.92622	115.046	39172.1	0.0246914	6.32716	74.0186	8062.26	0	0.189455	0.14846	0.0015218	0.76581	0.413815	0.157459
83	0	0	0	233.617	150.529	1367.87	67.6415	306.122	630.334	2.98056	97.2758	32659.6	0.135802	2.40741	85.1664	7000	0	0.186749	0.142828	0.00141256	0.717323	0.329886	0.0670656
84	1	1	0	240.349	157.089	1274.71	70.4328	180.488	588.496	3.10739	105.386	31576.6	0.0154321	2.07099	434.506	2000	0	0.185084	0.137871	0.00133259	0.893068	0.592743	0.133497
85	1	1	0	236.718	154.019	1153.97	73.2576	60.126	618.928	4.65329	109.32	24799	1.16975	1.14198	279.381	0	0	0.184448	0.133539	0.00127771	0.868743	0.567324	0.14681
86	1	1	0	237.664	141.865	1269.01	74.3161	81.8616	504.315	4.70433	102.784	27117.1	0.916667	0.648148	133.362	0	0	0.184843	0.129788	0.00124511	0.801686	0.453423	0.119716
87	1	0	0	244.777	127.851	1394.69	64.2412	170.59	487.995	5.07183	98.4818	31404.6	0.0895062	0.919753	63.4481	0	0	0.186282	0.126582	0.0012332	0.78733	0.400662	0.11008
88	1	0	0	256.547	129.563	1116.81	62.9074	133.111	299.482	3.73291	96.8841	27117.1	0.200617	0.731481	25.9329	29000	0	0.188796	0.123887	0.00124137	0.680994	0.336391	0.0898619
89	0	1	0	264.101	131.03	872.474	71.0712	62.7882	120.764	1.5663	90.6827	24065.4	0.154321	0.376543	25.6206	42000	0	0.192427	0.121675	0.00127003	0.615053	0.290109	0.0605977
90	1	1	0	262.719	123.182	861.456	78.4416	49.5148	93.8176	1.06239	114.058	33529	0.231481	0.830247	156.072	0	0	0.197232	0.119924	0.00132061	0.864965	0.479327	0.176868
91	1	0	0	237.096	116.019	1241.74	69.609	69.2746	448.49	5.60286	126.261	33529	0.348765	0.589506	190.554	7000	0	0.203286	0.118614	0.00139565	0.851893	0.501793	0.232645
92	0	0	0	219.932	121.79	1264.07	58.0367	111.407	716.992	6.62623	95.5825	24978.2	0.135802	0.151235	25.7602	26925.8	0	0.210676	0.117732	0.00149907	0.62931	0.250683	0.0453499
93	0	0	0	245.558	123.093	1304.2	53.0418	182.714	375.879	4.30741	92.4066	35679.1	0.123457	0.475309	43.3667	0	0	0.219508	0.117267	0.00163646	0.799006	0.327256	0.0844678
94	0	0	0	267.686	119.411	1717.67	51.819	255.118	25.3399	0.50691	103.392	22897.5	0.0555556	0.731481	38.8255	6000	0	0.229904	0.117213	0.00181563	0.826816	0.414314	0.168741
95	0	0	0	265.981	104.499	1598.43	48.1173	248.461	1.28469	0.003086	81.669	27280.4	0.33642	1.82099	24.6006	62000	20615.5	0.241999	0.117567	0.00204729	0.539663	0.195918	0.0320273
96	1	1	0	263.451	100.279	1540.95	40.8012	299.198	6.99717	0.070689	75.0081	26238.9	2.30247	2.2963	61.6175	20248.5	0	0.255943	0.118329	0.00234615	0.745453	0.246858	0.0383042
97	1	1	0	260.312	103.858	1750.58	42.7282	312.742	34.6896	0.240222	78.7807	13176.3	1.40741	1.08333	142.739	7000	0	0.271896	0.119505	0.00273243	0.831672	0.351177	0.0563817
98	0	0	0	273.576	86.5152	1378.82	63.3333	512.879	10.5714	0.005067	151.011	11143.7	1.40432	0.641975	126.409	35000	0	0.351052	0.334941	0.0294333	0.893611	0.766761	0.454294
99	0	0	0	274.457	105.731	1285.4	66.3775	444.82	25.8608	0.309412	113.563	30402.5	0.271605	0.0833333	117.899	0	0	0.325917	0.311605	0.0217511	0.912334	0.688678	0.231308
100	1	0	0	269.373	132.833	1230.61	59.167	348.589	144.412	1.92789	126.267	49735.6	1.04321	0.746914	166.835	0	0	0.302925	0.290101	0.0162909	0.930924	0.720729	0.381636
101	1	0	0	275.396	141.207	1136.32	58.4997	291.51	70.6446	0.897851	94.8352	49735.6	0.521605	0.29321	68.6766	0	0	0.282024	0.270372	0.0123749	0.883552	0.570198	0.153464
102	0	0	0	276.452	137.685	1485.37	58.1076	384.872	50.8534	0.486384	119.455	24618.5	0.240741	0.20679	32.7317	14000	0	0.263132	0.252338	0.00953854	0.8532	0.640367	0.310653
103	0	0	0	279.116	134.962	1669.47	58.0045	505.694	69.1613	0.417967	99.0275	34457.2	0.240741	0.719136	30.9165	26000	0	0.246146	0.235907	0.00746299	0.756128	0.489296	0.161883
104	0	0	0	251.836	135.406	1891.05	54.6133	446.458	537.362	7.43576	143.017	34457.2	0.984568	0.429012	20.7297	47707.4	0	0.230953	0.220979	0.00592832	0.719811	0.592994	0.487279
105	0	0	0	261.189	131.286	2577.9	51.9799	271.038	363.634	4.86591	95.3179	29810	0.0462963	0.41358	12.1342	40025	0	0.217433	0.207452	0.00478195	0.670326	0.505302	0.175386
106	0	0	0	283.007	128.404	1744.31	55.9757	131.458	39.4743	0.206588	86.9028	32580.8	0.00308642	0.29321	10.9045	33241.5	0	0.20547	0.195223	0.00391725	0.730024	0.452246	0.101749
107	0	0	0	285.061	124.287	1388.81	48.1932	176.79	4.8676	0.030905	74.8645	17416.4	0	0.388889	8.55783	24000	4000	0.194948	0.184192	0.00325906	0.734812	0.427134	0.0587251
108	0	0	0	277.347	119.857	1237.41	28.1224	228.653	7.15686	0.004691	64.1746	13857.3	0	0.404321	80.4829	41617.3	0	0.185763	0.174262	0.00275399	0.645062	0.328418	0.0286199
109	0	1	0	270.032	113.211	1138.62	36.8855	239.692	242.887	2.88333	145.934	31510.5	0.0648148	0.274691	81.0295	1000	0	0.177817	0.165345	0.00236379	0.907808	0.644921	0.472976
110	1	1	0	209.006	126.289	1002.34	42.389	188.714	1241.86	11.4266	119.962	27098.4	0.0895062	0.058642	102.226	0	0	0.171023	0.157357	0.00206083	0.819146	0.473267	0.115259
111	0	0	0	209.745	127.647	1491.45	53.4695	173.474	1205.63	11.0029	99.7687	40457.3	0.0555556	0.108025	69.0855	20000	0	0.165304	0.150222	0.00182504	0.663373	0.329827	0.0591095
112	0	0	0	251.814	134.449	1433.14	68.4856	524.082	456.614	4.66097	70.0953	65887.1	0.203704	0.0709877	72.668	0	0	0.160596	0.143869	0.00164174	0.651177	0.228969	0.0473959
113	0	0	0	269.992	149.024	1403.34	73.2384	688.265	126.425	0.555939	73.2158	54999.5	0.0555556	0.219136	79.4868	4000	0	0.156847	0.138235	0.00150018	0.627257	0.239159	0.0653071
114	0	1	0	268.205	154.921	1368.67	75.3102	689.063	125.709	0.599082	101.203	54999.5	0.32716	0.92284	21.5043	0	0	0.154013	0.133266	0.0013925	0.674432	0.2932	0.17415
115	0	0	0	267.582	153.283	1270.04	77.6825	607.28	161.002	0.730649	115.499	31576.6	0.29321	0.660494	4.38804	36891.7	0	0.152066	0.12891	0.00131299	0.535469	0.306485	0.192282
116	0	0	0	267.492	151.973	1186.97	80.5297	478.693	183.724	0.850393	107.525	33256.6	0.311728	0.0771605	11.1249	20000	0	0.150987	0.125123	0.00125759	0.628003	0.329371	0.160056
117	0	1	0	264.554	144.941	1084.25	84.2282	199.885	202.354	0.569503	105.408	50156.5	0.188272	0.00617284	14.9302	31764.8	0	0.150769	0.121867	0.00122359	0.610116	0.278877	0.111587
118	0	0	0	264.137	135.549	918.185	85.8076	79.1401	207.924	0.383376	106.367	24856	0.444444	0.00617284	11.6933	12165.5	0	0.151417	0.119109	0.00120934	0.723074	0.377286	0.110256
119	0	0	0	265.031	141.136	876.311	82.3345	303.174	144.602	0.493332	99.5059	43322.3	0.0524691	0.0185185	12.2596	2000	0	0.152949	0.11682	0.00121417	0.710365	0.299231	0.107566
120	0	0	0	268.187	142.973	1035.33	79.0201	214.942	78.5859	0.292915	99.9774	43322.3	0.095679	0.0246914	13.1777	0	0	0.155395	0.114977	0.0012383	0.74692	0.337365	0.132712
121	0	0	0	267.703	138.212	1060.88	75.9051	91.6356	107.124	0.334329	125.637	28295.5	2.22222	1.3179	8.16836	19000	0	0.158799	0.113559	0.0012829	0.756411	0.433194	0.241109
122	0	0	0	258.273	129.879	898.05	74.9766	54.2667	248.217	0.614605	128.45	19933.6	16.2037	3.16358	32.3828	0	0	0.163219	0.112552	0.00135012	0.831188	0.478704	0.192604
123	0	0	0	257.361	129.224	990.377	69.7732	86.5771	228.732	0.545535	94.3494	30259.7	15.8025	1.85494	23.4424	1000	0	0.168728	0.111944	0.00144334	0.762437	0.323142	0.0615982
124	0	0	0	266.671	128.73	1076.23	62.6424	139.247	103.498	0.341197	84.1362	37340.5	14.3519	5.09877	33.8599	3000	0	0.175415	0.111727	0.00156738	0.762238	0.30719	0.0563023
125	1	1	0	269.258	129.326	1259.79	53.6845	197.683	33.0243	0.096829	83.8009	55249.5	17.5864	4.69444	38.3892	6708.2	0	0.183385	0.111897	0.00172898	0.759646	0.267192	0.0633674
126	0	0	0	265.554	115.788	1438.48	46.0192	250.006	3.4774	0.02626	116.236	33411.2	17.9506	5.41049	18.0091	20615.5	5000	0.192762	0.112455	0.00193737	0.760375	0.352361	0.154633
127	0	0	0	262.974	106.586	1570.45	42.3946	309.882	1.05395	0.001692	111.776	54200.7	15.4475	3.84568	6.9336	19000	0	0.203687	0.113401	0.00220513	0.748274	0.268077	0.134559
128	0	0	0	261.832	101.821	1851.48	41.8072	385.325	1	0	113.631	54888.9	4.22222	0.861111	8.33597	52554.7	30000	0.216319	0.114743	0.00254946	0.59694	0.205818	0.102707
129	0	0	0	260.94	97.7379	2112.18	41.7463	431.486	1.01276	0	68.456	50576.9	3.2963	0.484568	4.37808	73573.1	47000	0.23083	0.116491	0.00299394	0.363727	0.104819	0.0151548
130	0	0	0	257.28	84.9435	1776.46	57.3335	559.374	178.068	2.33817	88.2175	23863.3	2.76235	1.24074	7.11395	37054	98979.8	0.3975	0.382122	0.0705216	0.755611	0.528967	0.0392901
131	0	0	0	260.685	81.4565	1797.23	50.0652	585.707	99.7129	0.085547	90.949	3634.47	1.17284	0.987654	10.6609	68796.8	46238.5	0.366898	0.355091	0.0508702	0.595551	0.448324	0.0371129
133	0	0	0	267.873	84.052	1424.34	57.354	493.905	39.2763	0.325091	135.923	15443.2	2.89941	0.818109	68.0387	26000	0	0.312374	0.306659	0.02723	0.855039	0.665217	0.301321
134	1	1	0	273.861	105.762	1327.48	61.3446	401.271	49.091	0.588915	88.2696	29301.6	2.91561	0.690833	133.09	0	0	0.288485	0.285225	0.0202762	0.877463	0.597398	0.100677
135	1	0	0	274.434	122.877	1406.57	60.785	358.073	75.7884	0.592854	102.794	33490.2	5.61435	0.307738	114.636	9000	0	0.266781	0.265569	0.0152979	0.865675	0.610972	0.169764
136	1	0	0	278.379	125.778	1889.97	66.4054	590.236	28.163	0.268459	91.633	49735.6	3.62014	0.343249	53.2795	2000	0	0.247169	0.247612	0.0117018	0.80623	0.489858	0.15924
137	0	0	0	280.781	122.913	2320.2	63.7477	847.061	22.2898	0.23486	122.375	31544.2	1.29491	3.42388	78.3507	14142.1	0	0.229533	0.231259	0.00907908	0.78849	0.59417	0.412286
138	0	0	0	282.567	125.654	2013.87	62.1992	744.72	61.1175	1.00288	122.719	35880.6	0.0833333	2.33025	48.67	0	0	0.213746	0.216407	0.00714696	0.835882	0.604357	0.433349
139	0	0	0	232.755	128.881	2010.61	50.3949	331.126	776.211	11.3546	121.284	28778.3	0.299383	20.4722	19.3927	40000	0	0.199675	0.202951	0.00570927	0.648786	0.570071	0.274964
140	0	0	0	271.744	128.023	3287.2	44.9331	390.309	183.737	3.34274	98.2436	32052.3	0.453704	40.6914	12.6211	60835.8	0	0.187186	0.190788	0.00462893	0.544025	0.542815	0.211388
141	0	0	0	285.571	129.809	1843.78	48.3373	213.382	40.4751	0.250811	96.9513	44070.4	0.0802469	1.78395	8.15693	23000	0	0.176152	0.179816	0.00380945	0.76722	0.464374	0.168376
142	1	0	0	287.13	128.113	1439.88	35.0092	283.659	23.9189	0.15527	107.494	44070.4	2.95988	16.142	41.2367	0	0	0.166453	0.169939	0.00318242	0.866474	0.548717	0.22307
143	0	1	0	241.673	127.144	1267.52	30.218	230.562	704.578	6.54935	113.607	40322.6	22.8086	56.4228	50.5628	34000	0	0.157976	0.161065	0.0026989	0.703561	0.474497	0.0816315
144	0	1	0	137.046	139.53	957.969	50.0545	108.669	2538.63	17.8677	110.363	29302.3	49.8611	21.9105	63.1234	12041.6	0	0.150623	0.153112	0.00232363	0.606888	0.266983	0.00823779
145	0	0	0	196.733	131.653	1499.97	58.8229	218.489	1472.1	14.3843	92.7385	32883.5	36.8055	25.8597	46.838	12000	0	0.144305	0.146002	0.00203099	0.609709	0.366751	0.0318797
146	0	1	0	267.773	130.421	1613.15	69.2636	505.391	263.648	2.25362	77.3121	39836.4	48.4643	12.3642	43.2757	0	0	0.138942	0.139665	0.00180226	0.671848	0.336202	0.0480468
147	1	0	0	276.271	140.391	1519.11	75.8963	758.034	100.318	0.160394	80.1268	65887.1	82.6554	6.68216	21.9778	15000	0	0.13447	0.134038	0.00162368	0.534684	0.203855	0.0399639
148	0	0	0	275.28	148.609	1604.13	75.2178	784.909	72.6571	0.097871	81.4204	45322.3	37.4316	36.847	17.691	41976.2	0	0.130833	0.129063	0.00148514	0.37873	0.231542	0.0471233
149	0	0	0	273.194	150.38	1403.46	78.1274	702.052	66.1958	0.58672	106.236	59173.2	7.21179	6.83708	5.03579	50000	0	0.127987	0.124691	0.00137916	0.399237	0.21126	0.145538
150	0	0	0	272.655	147.863	1290.06	80.154	641.114	82.2918	0.45358	117.586	31524.5	16.2716	9.10802	6.65554	21000	0	0.125897	0.120876	0.00130031	0.589617	0.356539	0.216165
151	0	1	0	273.468	144.887	1240.12	81.7116	618.065	92.3746	0.182467	115.826	44083	38.7469	26.7685	9.2452	0	0	0.124541	0.117581	0.0012447	0.692408	0.390009	0.177859
152	0	0	0	270.41	140.614	1192.2	81.972	555.286	136.225	0.345567	110.41	50156.5	13.6698	11.3704	9.14714	36000	0	0.123906	0.114771	0.00120969	0.504886	0.253091	0.126762
153	0	0	0	266.788	136.66	1039.43	85.6619	139.622	134.048	0.379388	105.423	40940.9	0.780864	6.28704	5.78334	12000	0	0.123989	0.112417	0.00119363	0.677564	0.340994	0.124233
154	0	0	0	265.692	141.43	1000.8	87.2172	497.367	139.731	0.369291	114.517	20073.5	0	3.10494	11.0873	0	0	0.124799	0.110494	0.00119579	0.680558	0.376065	0.187527
155	0	0	0	267.777	140.896	1125.91	80.363	255.522	103.651	0.218003	101.088	25016.6	0.0216049	2.16049	11.1842	15000	0	0.126355	0.108984	0.00121627	0.642322	0.340459	0.119002
156	0	0	0	269.678	136.846	1099.6	75.024	102.969	162.393	0.406925	131.269	28295.5	0.0123457	0.700617	9.74538	27459.1	0	0.128688	0.107868	0.00125601	0.718141	0.432606	0.268543
157	1	0	0	263.021	136.097	1024.8	76.3927	56.4545	273.684	0.431762	105.759	51671	0.0709877	1.49383	49.3575	0	0	0.13184	0.107135	0.00131687	0.78589	0.348311	0.117011
158	0	0	0	264.957	133.546	1028.05	73.096	68.6254	184.857	0.319888	93.3218	51671	0.0493827	1.84877	26.2419	1000	0	0.13587	0.106777	0.00140178	0.749565	0.299148	0.0812515
159	0	0	0	267.279	127.532	1073.88	66.8257	105.608	107.537	0.403903	96.5666	55249.5	0.00617284	3.33025	23.513	15033.3	0	0.140846	0.106787	0.00151497	0.703959	0.274166	0.089278
160	0	0	0	265.422	121.487	1064.77	56.8559	156.173	51.6483	0.119638	95.5706	55249.5	0.212963	1.61728	28.6523	40012.5	0	0.146856	0.107163	0.00166229	0.581951	0.206151	0.0667403
161	0	0	0	263.733	116.437	1152	53.0048	208.305	9.10509	0.05145	92.8814	27694.5	0.41358	0.388889	9.56266	8000	0	0.154002	0.107908	0.00185178	0.707318	0.289995	0.0788172
164	0	0	0	261.347	94.6361	2196.49	39.112	455.98	1	0	111.289	50576.9	0.320988	0.398148	1.19921	105000	86023.2	0.183559	0.112412	0.0028032	0.27419	0.131912	0.0434423
165	0	0	0	261.489	94.142	1929.44	70.8433	834.028	88.5919	1.50016	124.579	27047.6	0.450617	0.70679	5.77107	0	88323.3	0.391987	0.377228	0.087915	0.876741	0.68812	0.276265
166	0	0	0	262.457	89.2798	1800.03	60.0184	701.81	80.1329	1.54226	115.079	22127.8	0.141975	0.876543	5.1866	2000	62241.5	0.360214	0.350246	0.0634937	0.864697	0.648664	0.195936
167	0	0	0	245.397	89.5083	2075.72	47.456	643.003	298.781	4.10318	95.6135	26392.4	0	0.5	7.26433	46173.6	25079.9	0.330733	0.325156	0.046159	0.626783	0.432862	0.0818721
168	0	0	0	262.284	80.9958	2001.69	41.4341	626.461	71.3279	0.69411	113.515	20984.6	0.0925926	1.31481	39.0829	14000	0	0.303602	0.301954	0.0338647	0.826479	0.576258	0.203001
169	1	0	0	262.584	93.0189	1640.06	47.1302	526.969	117.712	1.04298	109.322	26478.6	0.0679012	4.73148	59.2048	19105	0	0.27881	0.280602	0.0251165	0.803421	0.537908	0.15259
170	0	0	0	272.162	114.433	1417.21	57.8429	427.166	92.1737	0.542921	107.213	27724.5	1.12346	3.16049	108.381	4000	0	0.256296	0.261034	0.0188541	0.866911	0.616952	0.187419
171	1	0	0	275.208	122.083	1828.21	66.6686	588.305	87.0189	0.339239	93.8788	37116.1	0.197531	0.108025	60.2425	0	0	0.235961	0.243164	0.0143363	0.806562	0.513818	0.156252
172	0	0	0	278.698	122.076	2889.6	64.9181	1093.8	28.5395	0.127349	107.789	24590.2	0.259259	0.219136	33.849	3000	0	0.21768	0.226897	0.011048	0.71986	0.531298	0.356191
173	0	0	0	270.671	120.603	3192.62	59.1226	1253.07	226.233	5.23383	117.709	36427.3	0.262346	0.54321	39.301	35355.3	0	0.201314	0.212128	0.00863208	0.544391	0.47738	0.495856
174	0	0	0	278.37	123.603	1695.22	64.0017	639.186	153.747	3.14965	117.004	36427.3	1.2716	0.283951	29.2242	31000	0	0.186719	0.198751	0.00683974	0.688135	0.488301	0.303612
175	0	0	0	222.807	128.918	1465.31	51.2251	221.374	1004.22	10.6622	119.713	27300.2	0.537037	0.0864198	48.3623	0	0	0.173747	0.186661	0.0054971	0.804353	0.55603	0.200054
176	0	0	0	253.282	127.605	2537.47	41.8294	375.732	482.528	7.7736	91.6396	21895.6	0.82716	0.0524691	16.4251	26000	0	0.16226	0.175754	0.00448181	0.641598	0.49409	0.184256
177	0	0	0	279.307	130.601	2368.57	35.2186	439.747	107.556	0.910758	94.0438	44070.4	0.87037	0.432099	90.4299	34000	0	0.152125	0.165934	0.00370711	0.690515	0.422332	0.170406
178	0	1	0	246.783	128.529	1551.25	32.9881	337.284	640.689	6.87561	115.717	41300.6	1.63889	0.777778	83.4787	33000	0	0.143218	0.15711	0.00311106	0.699597	0.422545	0.181157
179	1	1	0	165.552	131.216	1065.31	46.9975	121.068	1926.37	17.0055	113.48	40322.6	0.5	0.342593	89.7716	0	0	0.135429	0.149197	0.00264905	0.703214	0.33708	0.0487663
180	0	1	0	173.844	132.352	1349.54	57.6254	104.828	1797.5	15.8169	85.4361	38518.7	0.037037	0.135802	66.2528	2000	0	0.128657	0.142118	0.00228875	0.603629	0.267322	0.021593
181	0	0	0	270.455	127.355	1677.7	65.4048	410.379	233.686	1.13918	63.3495	62028.9	0	0.126543	43.3241	0	0	0.122815	0.135803	0.0020065	0.649722	0.236584	0.0409491
182	1	0	0	275.816	135.129	1365.68	77.7703	649.225	112.959	0.140828	69.3738	62028.9	0	0.00617284	44.3702	15000	0	0.117824	0.130187	0.00178493	0.516289	0.185883	0.0459501
183	0	0	0	278.493	138.861	1434.88	78.9895	708.774	79.0384	0.030869	88.4086	100926	0	0.0679012	11.7474	39924.9	0	0.11362	0.125214	0.00161121	0.409084	0.125579	0.0838889
184	0	0	0	276.248	144.248	1478.1	78.3833	735.306	73.9822	0.096747	98.9444	100926	0.00925926	0.0493827	7.77352	79177	0	0.110146	0.120832	0.00147582	0.238786	0.097181	0.093323
185	0	0	0	274.967	145.071	1459.54	80.4175	746.246	66.0684	0.170805	97.222	61417.9	0	0.12037	4.05607	80653.6	0	0.107359	0.116998	0.00137174	0.216288	0.130294	0.0864408
186	0	0	0	274.504	141.942	1420.17	82.0201	734.177	53.7989	0.221055	113.857	59173.2	0.0123457	0.00308642	7.45705	31890.4	0	0.105221	0.113672	0.00129379	0.475635	0.23204	0.211276
187	0	0	0	274.034	136.79	1328.53	83.0607	687.818	61.2596	0.072407	97.3242	51020.3	0.373457	0.0617284	9.69821	24000	0	0.103708	0.11082	0.00123828	0.476224	0.214019	0.116152
188	0	0	0	272.168	132.643	1277.61	83.5342	673.022	85.204	0.257444	115.846	51020.3	0.114198	0.0524691	8.54425	43266.6	0	0.102802	0.108411	0.00120262	0.425279	0.217196	0.170941
189	1	0	0	269.896	130.871	1332.68	83.4698	667.056	105.506	0.428071	113.179	32126.5	0.0679012	0.558642	5.58616	56293.9	0	0.102494	0.106422	0.00118523	0.346025	0.218841	0.138296
190	0	0	0	266.877	131.939	1237.55	82.9678	577.855	152.623	0.980921	103.19	32126.5	0.111111	0.0648148	11.1031	55000	0	0.102788	0.104832	0.00118532	0.342593	0.2037	0.0940162
191	0	0	0	270.798	130.988	1186.74	78.8124	318.258	102.519	0.350283	99.6016	38755	0.095679	0.0462963	3.31041	70000	0	0.103692	0.103622	0.0012029	0.330051	0.191483	0.0730535
192	0	0	0	271.222	128.966	1118.09	75.4333	107.443	148.528	0.357206	112.706	24046.1	0.987654	0.33642	2.54166	45188.5	0	0.105227	0.102781	0.00123876	0.555773	0.329092	0.127154
193	0	0	0	272.397	131.173	1051.35	77.2523	53.1449	146.779	0.7197	101.73	26138.7	6.69136	1.92284	9.68905	19000	0	0.107424	0.102299	0.00129449	0.674919	0.370315	0.108225
194	0	0	0	271.748	131.636	1048.91	73.9172	56.7212	126.147	0.614127	98.4124	28636.2	12.0494	1.71914	33.9667	14560.2	0	0.110325	0.102168	0.00137269	0.700869	0.369762	0.0976674
195	0	0	0	269.76	125.984	1029.19	69.937	86.2559	83.2568	0.440589	98.0496	28636.2	43.3333	16.6667	4.83648	14000	0	0.113983	0.102386	0.00147708	0.678606	0.357831	0.0662977
196	1	0	0	265.183	124.256	1012.4	66.4415	109.666	40.3469	0.319899	100.114	27204.1	49.6809	28.866	48.3534	1000	0	0.118466	0.102953	0.00161283	0.741918	0.412626	0.0693175
197	0	0	0	259.574	120.518	1121.25	58.4859	183.743	18.9819	0.209644	111.199	27336.5	37.8317	55.0231	51.5349	0	0	0.123854	0.103872	0.001787	0.752021	0.463669	0.0957871
198	0	0	0	257.673	111.399	1399.02	44.104	271.507	22.9788	0.187181	99.9342	34726.4	1.5873	0	8.08625	38000	2000	0.130247	0.105149	0.00200913	0.527112	0.216389	0.0759806
199	0	0	0	262.315	101.454	1717.95	36.8136	360.649	6.85678	0.064178	108.763	48707.9	61.1372	25.0051	1.12922	62008.1	11704.7	0.137758	0.106793	0.00229211	0.445369	0.207725	0.051038
200	0	0	0	263.024	93.8838	2096.38	35.033	392.122	9.46217	0.094089	115.089	48707.9	69.1774	29.7273	1.01301	95047.4	60208	0.146524	0.108817	0.00265335	0.311818	0.186387	0.033662
201	0	0	0	262.209	94.6524	2420.9	36.0446	385.012	7.76494	0.06999	95.1191	24611.5	56.7553	36.4657	1.01303	39115.2	54231	0.1567	0.111237	0.00311659	0.545477	0.306992	0.0335377
202	0	0	0	262.03	94.5921	2696.21	36.9416	416.735	9.2219	0.050087	77.2756	43605.4	56.338	4.22535	4.62797	3000	50000	0.168462	0.114072	0.00371427	0.681979	0.254033	0.0320092
203	0	0	0	262.903	93.1241	2811.89	37	460.221	1.35503	0.001491	61.8219	43605.4	34.022	56.9231	1.81599	18248.3	56364.9	0.18201	0.117345	0.00449115	0.574924	0.256659	0.0147545
204	0	0	0	252.457	97.4488	2251.43	64.2214	937.836	176.874	2.32226	121.486	27047.6	55.199	40.227	5.06559	20000	49244.3	0.357823	0.345555	0.0781405	0.762101	0.637946	0.171241
205	0	0	0	255.104	98.1184	2531.23	58.9703	986.378	272.05	4.57501	105.668	27798.6	44.1752	24.0447	2.39238	20099.8	20000	0.327231	0.320548	0.0568725	0.714357	0.577571	0.173543
206	0	0	0	247.774	101.465	2464.84	48.6613	777.469	389.419	5.34316	114.394	27211.7	1.62289	7.88021	3.13829	44000	2000	0.299064	0.297439	0.0416961	0.639839	0.515163	0.243314
207	1	1	0	265.299	93.164	2532.64	38.8118	743.248	37.5156	0.60656	111.885	37191.5	3.69364	43.5633	58.2967	0	0	0.273322	0.276184	0.0308588	0.841058	0.639782	0.252642
208	0	0	0	255.607	103.766	2337.18	42.5876	702.309	280.44	4.2774	113.6	37191.5	35.7372	49.823	66.519	13000	0	0.249948	0.256716	0.0230881	0.784559	0.630884	0.196938
209	0	0	0	263.071	115.881	2100.34	52.2952	645.102	385.733	3.61764	98.0103	27724.5	33.8827	51.1019	34.9846	55317.3	0	0.22884	0.238946	0.0174805	0.558888	0.492587	0.0730801
210	0	0	0	276.442	120.928	2392.98	59.5398	903.645	98.5477	0.392817	109.277	24683	39.2567	44.9246	33.2772	12000	0	0.20987	0.222775	0.013402	0.720449	0.585092	0.187708
211	0	0	0	281.719	117.386	3736.77	54.0734	1357.62	89.1285	1.53321	103.772	24820.5	75.4167	23.3333	39.6497	12369.3	0	0.19289	0.208099	0.0104099	0.626108	0.544144	0.2676
212	0	0	0	240.355	114.239	3217.29	48.4336	1008.44	793.8	10.3215	114.431	29222.4	30.163	0	15.9515	60208	0	0.177745	0.194808	0.00819437	0.385588	0.391134	0.242051
213	0	0	0	276.179	121.921	2207.59	57.1102	755.624	182.924	2.70825	100.069	31180.3	65.4541	17.1981	27.4651	31064.4	0	0.16428	0.182797	0.0065385	0.596741	0.440468	0.11979
214	0	0	0	231.888	126.113	1810.26	55.102	374.446	904.929	7.75619	135.79	31465.7	61.753	18.3343	40.8925	2000	0	0.152343	0.171962	0.00528935	0.796915	0.581035	0.201782
215	1	0	0	190.974	126.604	1591.28	52.2435	244.423	1490.98	16.2417	107.204	27081.9	10.8624	16.8941	22.4755	13000	0	0.14179	0.162205	0.00433846	0.610419	0.424894	0.0790051
216	1	1	0	232.797	125.87	1415.97	41.0847	265.284	751.889	8.79905	114.951	27237.7	18.8693	20.8832	321.623	0	0	0.132489	0.153436	0.00360837	0.862023	0.659298	0.178782
217	1	0	0	172.977	120.07	1235.24	52.324	105.425	1758.59	14.9974	102.047	32932.3	12.9032	46.1877	57.8923	14000	0	0.124318	0.145569	0.00304337	0.578309	0.340444	0.0206519
218	0	0	0	214.632	124.551	1411.2	60.8788	77.1322	1057.16	10.6213	98.3068	29234.5	33.9523	38.5057	10.0922	20000	0	0.117167	0.138526	0.00260306	0.575713	0.394736	0.0403124
219	0	0	0	264.897	127.237	1605.87	62.1754	227.894	333.447	2.22016	68.3236	52087	37.9567	38.6732	16.5898	20099.8	0	0.110939	0.132238	0.00225794	0.569857	0.290714	0.023278
220	0	0	0	276.456	130.99	1699.86	68.5486	598.76	128.045	0.163753	80.5838	34189.8	13.4835	38.482	16.9019	43000	0	0.105547	0.126639	0.00198631	0.405309	0.272574	0.0460631
221	1	1	0	277.056	134.546	1634.07	74.5898	798.55	96.8768	0.074674	89.0737	46254.1	18.2593	6.58025	41.99	45541.2	0	0.100918	0.121674	0.00177213	0.367856	0.202385	0.0717759
222	1	0	0	276.727	137.783	1510.01	74.9483	720.355	80.8511	0.061351	96.8187	29923.7	27.2315	18.8395	11.2607	83006	0	0.0969867	0.11729	0.00160349	0.218738	0.195178	0.0598842
223	0	0	0	275.605	141.987	1493	78.3503	748.499	62.2384	0.097532	106.901	100926	10.9475	47.6698	5.20103	116400	0	0.0936993	0.113444	0.0014715	0.122482	0.0977767	0.0680021
224	0	0	0	275.111	142.158	1509.39	83.0153	803.659	58.0147	0.260823	104.966	100926	4.72222	21.321	3.59768	74000	0	0.091011	0.110095	0.00136956	0.227876	0.111277	0.107492
225	0	0	0	274.562	138.663	1648.6	85.7045	900.727	52.7921	0.202655	98.0246	71958.9	12.8215	59.5965	8.57161	18000	0	0.0888858	0.107209	0.00129279	0.437026	0.24443	0.107626
226	0	1	0	273.292	134.382	1464.72	86.6254	808.881	39.1585	0.092272	106.682	71958.9	49.1714	23.3099	15.6242	0	0	0.0872962	0.104756	0.00123768	0.5685	0.249017	0.130435
227	0	0	0	274.428	130.464	1425.07	87.0119	766.178	38.7969	0.075603	100.273	51020.3	56.6186	33.5601	7.9381	39000	0	0.0862225	0.102711	0.00120176	0.359344	0.217813	0.0662221
228	0	0	0	275.484	126.689	1489.55	88.8997	801.84	53.3576	0.298117	112.07	28806	59.6296	21.3457	5.58031	95000	0	0.0856531	0.101053	0.00118348	0.162839	0.180507	0.0675685
229	1	0	0	275.457	125.382	1440.93	84.6181	778.149	72.1977	0.581617	103.717	38755	75.8858	2.65123	10.9321	111000	0	0.0855841	0.0997628	0.00118205	0.120093	0.119347	0.0410017
230	0	0	0	276.382	126.019	1348.78	79.0944	706.847	70.3941	0.823862	105.868	38755	6.41049	8.85185	3.21886	119775	0	0.0860194	0.0988278	0.00119741	0.11471	0.123061	0.069158
231	0	0	0	277.021	122.238	1250.08	75.7647	578.374	90.7308	0.655598	107.789	35092.2	7.21605	27.463	1.80178	85475.1	0	0.0869712	0.0982371	0.00123022	0.243125	0.201015	0.0798099
232	0	0	0	278.965	122.02	1158.31	78.6164	371.368	69.9887	1.17909	106.059	26533.8	12.1278	36.7933	5.76443	59000	0	0.08846	0.0979834	0.0012819	0.403301	0.315536	0.0931817
233	0	0	0	277.109	122.913	1102.12	73.5068	96.237	96.4607	1.06527	103.124	50526.3	0	8.40517	37.239	4000	0	0.0905157	0.0980623	0.00135474	0.74627	0.377203	0.147676
234	0	1	0	270.981	122.379	1041.63	66.2184	97.7768	163.407	1.4384	116.54	28636.2	0.220751	2.20751	41.4885	0	0	0.0931779	0.0984728	0.00145207	0.788965	0.457838	0.209106
235	1	0	0	262.976	124.601	1106.64	61.1946	136.103	203.345	1.79864	112.712	34821.2	0.436681	0	137.279	17029.4	0	0.0964974	0.0992165	0.00157851	0.73726	0.404604	0.162899
236	0	0	0	251.211	120.629	1105.97	56.0624	152.676	337.005	1.6239	110.259	34821.2	33.5233	55.9151	41.7941	0	0	0.100537	0.100298	0.00174032	0.739692	0.426264	0.0696363
237	0	0	0	252.516	113.205	1221.92	48.5517	206.056	343.49	1.94788	107.159	30907.9	42.9414	45.7654	4.66652	33000	0	0.105373	0.101725	0.00194595	0.572754	0.319193	0.0469525
238	0	0	0	259.25	108.704	1504.56	37.2706	299.282	248.155	1.55556	103.209	29839.3	3.00617	81.8611	1.42667	88000	3000	0.111098	0.103509	0.00220674	0.306521	0.265851	0.0372488
239	0	0	0	261.357	102.894	1925.82	34.9347	359.679	94.0658	0.611599	90.9781	24754.7	5.6142	25.9167	1.11069	95000	36674.2	0.117819	0.105663	0.00253792	0.237476	0.172068	0.0265579
240	0	0	0	260.451	99.3613	2330.55	35.1017	375.617	77.6681	0.470504	105.147	24367.1	9.60185	68.3951	1.11168	39000	11000	0.125665	0.108204	0.0029601	0.540962	0.386148	0.0823565
241	0	1	0	262.205	96.248	2689.01	35.7517	419.368	62.9209	0.32686	97.7618	34466.9	6.0463	27.3765	1.23289	0	0	0.134785	0.111152	0.00350124	0.715164	0.377409	0.134758
242	0	0	0	264.303	91.8386	2713.77	36.7758	458.136	21.8803	0.118241	102.638	43605.4	1.09568	56.037	1.17265	18000	24000	0.14535	0.114532	0.00419961	0.651762	0.37538	0.108532
243	0	0	0	266.627	87.5343	2603.59	38.5627	465.458	9.57123	0.023461	58.9918	22373.9	19.6196	75.3359	1.81425	52886.7	36674.2	0.157556	0.11837	0.00510791	0.372133	0.250816	0.0108411
244	0	0	0	241.342	99.7435	3373.5	65.5799	1461.56	301.017	0.626824	116.6	15044.6	18.6447	60.0092	3.05466	0	45000	0.327587	0.316063	0.0690129	0.676462	0.59053	0.193299
245	0	0	0	241.884	100.151	3447.56	59.7105	1394.01	349.707	4.9014	106.957	14547.6	15.7994	31.8056	1.96802	5000	0	0.298326	0.293064	0.0506584	0.625135	0.55879	0.299425
246	0	0	0	257.049	104.947	3099.33	51.3133	1076.12	214.068	3.097	90.326	36633.2	44.5062	26.4259	2.28707	18601.1	4000	0.271563	0.271924	0.0374794	0.610603	0.449709	0.125385
247	1	0	0	270.307	105.526	3417.66	45.9105	1024.4	81.6757	1.04591	128.078	23068.6	76.3117	5.16667	24.0496	44000	0	0.247249	0.25257	0.0279972	0.62961	0.556023	0.344324
248	1	0	0	241.533	112.792	3161.07	43.1915	978.194	585.917	8.37293	117.128	23414.3	20.5494	24.9321	24.7492	45880.3	0	0.22529	0.234912	0.0211418	0.522498	0.525441	0.29388
249	0	0	0	225.518	118.721	2837.89	45.4528	802.706	1049.7	11.5796	104.2	40063.8	8.00617	26.0062	22.5389	22561	0	0.205554	0.218849	0.0161524	0.612417	0.477703	0.168294
250	0	0	0	249.003	119.031	3679.17	45.6158	1000.11	547.059	6.59285	99.3536	37115.6	5.31604	28.3847	20.0026	22000	0	0.187889	0.204274	0.0124925	0.563412	0.482103	0.250969
251	0	0	0	275.256	115.907	4126.04	43.6449	1351.24	245.442	3.99622	98.0252	31492.7	27.6879	6.36111	27.8427	56462.4	0	0.172135	0.191078	0.00978469	0.365953	0.381149	0.283196
252	0	0	0	243.524	109.38	3111.24	42.6537	994.39	777.76	8.13494	115.245	40963.6	28.0487	7.80024	20.4602	35341.2	0	0.158125	0.179154	0.00776341	0.518596	0.384705	0.221355
253	0	0	0	280.57	117.93	2690.12	52.7831	980.349	116.498	1.83471	107.928	40963.6	25.3694	6.66802	19.6117	15000	0	0.145701	0.168397	0.00624094	0.638051	0.424561	0.278495
254	1	1	0	262.975	115.838	2274.24	44.7045	703.675	384.235	5.0404	139.961	34549.5	2.62487	9.00851	23.8198	10000	0	0.134708	0.158711	0.00508391	0.758367	0.564175	0.529639
255	0	0	0	138.358	115.987	1246.24	46.8994	166.385	2379.41	16.8747	111.12	19244.1	4.21564	24.1028	47.0459	0	0	0.125003	0.150002	0.00419699	0.602301	0.284097	0.0132864
256	0	0	0	167.521	118.566	1518.19	49.0732	152.986	1802.61	15.6043	102.218	35008.4	0	5.55556	123.526	5000	0	0.116457	0.142187	0.00351157	0.627141	0.31352	0.0333591
257	0	0	0	251.079	128.857	2642.99	56.7571	505.274	387.731	3.26421	86.2283	39947.8	36.603	10.1416	47.5458	15652.5	0	0.108949	0.135186	0.0029779	0.549221	0.332018	0.0799326
258	0	0	0	263.507	133.121	2059.41	60.4734	637.258	191.992	0.517033	87.9544	39947.8	28.6092	24.7523	12.0117	43657.8	0	0.102375	0.12893	0.00255964	0.372374	0.237737	0.0549242
259	0	0	0	269.468	131.185	1727.2	66.7059	776.614	136.114	0.128761	97.3005	52087	2.08876	39.4464	10.0763	0	0	0.0966398	0.123355	0.00223008	0.590684	0.309779	0.116208
260	0	0	0	273.209	130.095	1817.97	70.4901	840.246	113.906	0.070323	96.8399	76817.3	3.06923	11.8825	8.47209	13000	0	0.0916615	0.118403	0.00196944	0.507709	0.198728	0.126863
261	0	0	0	274.284	134.939	1793.53	72.374	856.245	97.8314	0.141491	83.1919	76817.3	2.63927	17.3274	7.33908	69000	0	0.0873684	0.114024	0.001763	0.207565	0.10958	0.0525917
262	0	0	0	273.924	140.721	1683.57	74.4802	831.552	83.354	0.059781	89.2398	131163	0.460564	3.62694	3.10377	122642	0	0.0836991	0.110172	0.00159976	0.0810781	0.0377942	0.045465
263	0	0	0	274.545	142.788	1689.1	77.963	861.502	66.6441	0.074795	96.3711	62685.2	27.9211	17.9059	3.55104	130698	0	0.0806013	0.106808	0.00147148	0.0703918	0.0830812	0.0442421
264	0	0	0	275.885	140.445	1587.63	84.2613	864.092	61.5153	0.082465	103.761	25275.2	12.7412	57.0941	3.96486	76922	0	0.0780313	0.103897	0.00137199	0.196149	0.24412	0.0817535
265	0	0	0	276.296	137.085	1740.74	90.5079	1005.04	47.0096	0.061963	95.1678	33309.3	26.2809	51.7438	10.4502	27658.6	0	0.0759537	0.101409	0.00129672	0.342244	0.273576	0.0879904
266	0	0	0	276.017	134.212	1779.15	90.491	979.803	46.4836	0.191419	97.1057	71958.9	4.25617	91.4321	14.2346	21000	0	0.0743403	0.0993172	0.00124236	0.383694	0.267795	0.0992676
267	0	0	0	275.975	133.481	1657.28	89.7963	922.759	44.4364	0.4441	107.212	34160.7	1.84877	84.1265	24.6698	44294.5	0	0.0731703	0.0976012	0.00120656	0.316396	0.332643	0.120536
268	0	0	0	275.91	130.244	1595.6	90.0082	907.436	133.082	1.15702	114.275	34160.7	1.03086	86.4722	10.3697	97293.4	0	0.0724294	0.0962425	0.00118783	0.146219	0.249172	0.0940976
269	0	0	0	275.424	126.323	1630.33	85.2441	913.881	178.137	1.45243	116.147	25818.5	7.85494	31.6543	2.88236	151463	0	0.0721102	0.0952265	0.0011854	0.0549278	0.128238	0.0747978
270	0	0	0	273.014	125.892	1812.15	75.6819	935.508	266.821	2.66494	100.042	14914.2	2.14519	95.3145	1.36585	163808	0	0.072212	0.0945419	0.00119917	0.0379859	0.162298	0.032526
271	0	0	0	277.432	120.748	1621.7	73.4088	819.616	287.029	2.20523	113.016	27822.8	12.9176	75	0.795664	123130	0	0.0727407	0.0941807	0.0012297	0.118044	0.217476	0.0635571
272	0	0	0	272.562	119.634	1517.45	74.3449	636.99	551.488	3.9338	112.378	26533.8	17.4843	50.0349	0.415195	73600.3	0	0.0737093	0.0941375	0.00127826	0.322734	0.305975	0.0814662
273	0	0	0	269.869	121.778	1419.27	71.6788	277.242	242.316	1.80822	112.257	50526.3	1.13724	58.6327	22.8329	44181.4	0	0.0751384	0.0944103	0.00134692	0.508267	0.353083	0.113839
274	0	0	0	262.413	122.967	1326.04	67.3653	134.523	509.927	1.98254	117.667	23201	21.6605	36.4753	1.59707	44000	0	0.0770566	0.0949996	0.00143869	0.56291	0.389691	0.0847767
275	0	0	0	258.744	122.349	1292.8	60.4994	152.435	446.926	1.93063	93.6625	35874.5	52.2963	9.14198	1.54239	10000	0	0.0795015	0.0959087	0.00155773	0.650659	0.296071	0.0413139
276	0	0	0	259.038	119.574	1228.17	57.1412	153.894	376.874	2.01608	98.9369	41941.9	42.3272	10.5031	5.79061	0	0	0.0825203	0.097144	0.00170967	0.711145	0.320097	0.0613105
277	0	1	0	260.914	117.499	1156.17	47.5186	190.435	271.805	1.84596	113.747	30907.9	26.2593	14.9938	3.79325	47000	0	0.0861717	0.0987144	0.00190207	0.527191	0.292228	0.0850622
278	0	1	0	259.067	119.011	1380.78	40.4943	258.272	374.527	2.44997	98.3826	22877.8	38.7006	27.0278	3.40053	55036.4	0	0.0905268	0.100632	0.00214501	0.451296	0.27306	0.0413274
279	0	0	0	258.874	112.164	1772.65	35.4506	335.718	257.269	1.66162	106.481	35750.9	50.7222	17.4444	2.50363	79931.2	11401.8	0.0956709	0.102912	0.00245198	0.329453	0.206057	0.0454068
280	0	0	0	259.723	104.817	2128.48	33.4949	374.445	129.562	0.96998	99.3476	24367.1	73.6975	16.2438	0.564837	67424	0	0.101706	0.105572	0.00284104	0.356248	0.230479	0.0424084
281	0	0	0	261.954	98.4517	2405.31	33.8429	415.508	83.0734	0.68729	98.1118	19319.6	50.4846	9.71914	1.70456	55000	0	0.108751	0.108633	0.0033366	0.417131	0.260444	0.0626507
282	0	0	0	263.612	92.0879	2505.91	36.2627	455.504	108.99	0.532065	111.46	15392.4	37.6636	11.7747	1.31522	57870.5	0	0.116948	0.11212	0.00397174	0.449039	0.304809	0.103859
283	0	0	0	267.404	85.5833	2499.75	40.1253	481.367	49.645	0.271826	97.976	17932.4	22.1285	26.3346	4.08672	14000	5000	0.12646	0.116062	0.00479168	0.644474	0.380476	0.0960397
284	0	1	0	270.616	81.4127	2409.9	42.6703	482.668	6.55368	0.016762	41.3829	17388.8	41.8458	31.2109	53.1201	0	0	0.137475	0.12049	0.00585865	0.603271	0.272155	0.0116721
285	0	0	0	258.808	99.8688	3946.51	54.296	1515.27	118.176	0.458109	144.852	11833.4	48.1372	40.594	2.59631	0	0	0.273176	0.267775	0.0448531	0.735387	0.685983	0.617584
286	0	0	0	257.206	104.976	3997.93	43.0496	1370.94	208.277	2.57935	100.506	27691.8	26.5185	21.4321	2.57189	15000	0	0.247831	0.248551	0.0335089	0.575715	0.46758	0.276235
287	0	0	0	272.963	109.591	4122.59	34.1141	1240.55	74.4805	1.37139	115.852	27810	33.4691	22.429	2.86229	71000	10816.7	0.224922	0.231019	0.0252794	0.399071	0.447404	0.325256
288	0	0	0	225.149	119.651	3061.76	37.2395	981.091	1043.76	9.47704	121.535	28277.8	27.8981	22.8796	13.6332	60000	0	0.204323	0.215076	0.0192769	0.433512	0.407285	0.173651
289	0	0	0	185.173	121.809	2422.37	40.7701	675.578	1846.42	17.2404	111.416	28277.8	1.48353	8.39257	27.5614	5000	0	0.185881	0.200613	0.0148687	0.670642	0.451261	0.114742
290	1	1	0	188.864	121.774	3276.52	42.8398	767.588	1760.12	9.8229	101.172	31492.7	0.984571	13.4598	39.4257	0	0	0.169431	0.187522	0.0116059	0.634855	0.346192	0.0513208
291	0	1	0	233.49	114.695	3260.19	43.348	845.831	938.154	6.88749	91.3541	31492.7	3.86323	14.5648	19.443	35468.3	0	0.154801	0.175693	0.00917067	0.45527	0.31966	0.0812904
292	0	0	0	267.628	109.662	3096.23	44.7466	1044.26	334.729	2.95949	91.3658	30318.4	1.15137	3.52184	12.59	27000	0	0.141824	0.165023	0.00733735	0.495442	0.327787	0.156127
293	0	0	0	282.634	110.957	2887.49	45.3203	1081.11	79.7393	0.520912	116.261	31668.6	9.34579	13.5514	72.6217	0	0	0.130337	0.155413	0.00594519	0.729909	0.50737	0.388506
294	1	1	0	242.459	103.7	1824.49	35.9432	584.459	791.049	10.5523	121.005	23968.2	15.2606	57.7924	147.626	0	0	0.120189	0.146772	0.00487901	0.800142	0.665017	0.233803
295	1	1	0	136.145	116.317	1293.16	42.3941	257.809	2448.85	14.8528	118.601	29370.1	12.2746	74.2004	270.559	1000	0	0.11124	0.139014	0.00405577	0.705562	0.394441	0.0100789
296	0	0	0	152.191	120.323	2250.59	49.8438	631.918	2246.48	16.9977	98.7287	29617	49.7037	28.3735	9.8793	20615.5	0	0.103363	0.132061	0.00341521	0.347205	0.196418	0.0116614
297	0	0	0	245.217	126.404	3318.76	52.1667	1301.05	421.684	3.40179	71.8057	49208.1	19.1883	73.034	25.8272	29000	0	0.0964435	0.125844	0.00291329	0.239791	0.205778	0.0432853
298	0	0	0	259.765	134.676	2300.12	58.9596	932.773	154.599	0.202776	87.6579	49208.1	5.69444	82.4938	12.4791	32202.5	0	0.0903801	0.120298	0.0025176	0.330746	0.258224	0.0592672
299	1	0	0	266.72	123.942	1803.24	67.3782	811.315	126.724	0.08803	93.5845	48043.1	8.3642	51.8488	13.5388	0	0	0.0850831	0.115366	0.00220412	0.543905	0.299745	0.0865793
300	0	0	0	270.605	124.612	1770.19	71.7938	835.662	113.088	0.082064	94.2108	131163	0.407407	40.8704	12.273	13341.7	0	0.0804743	0.110997	0.00195496	0.472063	0.127354	0.0939813
301	0	0	0	272.163	134.232	1854.21	73.8138	898.996	96.741	0.105906	101.979	131163	2.00309	79.8426	4.34145	69065.2	0	0.0764854	0.107147	0.00175672	0.217686	0.110466	0.0781861
302	0	0	0	273.146	141.122	2087.86	75.4367	1051.49	85.2203	0.099178	94.4422	131163	1.30536	32.9404	2.15945	125036	0	0.0730578	0.103774	0.0015993	0.0630166	0.0430223	0.0566156
303	0	1	0	275.21	141.581	2147.18	78.4401	1068.02	73.141	0.096891	93.0946	32564.1	7.64463	48.5537	2.99208	139556	0	0.0701417	0.100845	0.00147512	0.0457824	0.111948	0.0457964
304	0	0	0	277.239	138.858	1905.23	83.2774	1010.22	69.2633	0.120544	93.6774	25275.2	3.37799	60.5992	3.96486	92957	0	0.067695	0.0983294	0.00137846	0.11782	0.189948	0.0610565
305	0	0	0	278.785	135.646	1913.66	86.9438	1067.89	61.9121	0.168546	95.2171	27513.4	14.2377	23.6389	1.78819	61846.6	0	0.0656832	0.0962006	0.00130507	0.195237	0.189929	0.0908055
306	0	0	0	279.139	134.197	1922.2	89.2554	1098.08	62.8181	0.394776	102.295	27494.7	5.18827	4.71296	1.54138	60000	0	0.0640783	0.0944369	0.00125183	0.207126	0.185236	0.138983
307	0	0	0	275.213	141.849	1835.97	88.2379	1044.68	317.825	2.03518	113.112	30123.9	22.4475	38.5648	4.54155	73239.3	0	0.0628588	0.0930199	0.00121656	0.206156	0.239331	0.126901
308	0	0	0	259.123	141.725	1915.34	85.4463	1064.18	799.909	2.81156	108.932	28354.5	44.8302	52.2963	1.3672	114909	22627.4	0.062009	0.0919343	0.00119783	0.0933759	0.150003	0.0260969
309	0	0	0	270.44	135.8	1866.19	83.8384	1040.67	531.832	3.14617	102.54	19614.7	59.8179	38.6049	1.3672	164344	0	0.0615191	0.0911685	0.00119491	0.0353822	0.107722	0.0246126
310	0	0	0	268.312	129.788	2043.54	75.6345	1053.71	601.268	3.5396	111.202	21855	83.1481	15.6389	1.3672	197590	0	0.0613851	0.0907135	0.00120767	0.0208478	0.0757291	0.0228471
311	0	0	0	273.544	123.868	1935.54	69.1994	877.695	430.941	2.78311	111.717	26345.6	80.5093	17.7346	0.969336	151743	21000	0.0616085	0.0905635	0.00123663	0.0637601	0.12362	0.0313276
312	0	0	0	265.182	121.908	1911.53	71.3302	339.518	656.003	3.82408	122.109	26070.2	69.1944	30.4599	0.387142	115248	25709.9	0.0621966	0.0907153	0.00128293	0.208088	0.264156	0.0467801
313	0	0	0	260.813	122.666	1748.48	74.9444	191.718	448.856	2.15644	107.91	49685.3	35.716	63.8549	0.439817	99080.8	0	0.0631631	0.0911684	0.00134847	0.220525	0.232616	0.0389474
314	0	0	0	259.26	123.689	1544.87	76.2458	165.758	463.949	1.49776	109.205	49685.3	63.0864	35.3086	0.744064	67683.1	0	0.064528	0.0919251	0.001436	0.356803	0.238399	0.0392876
315	0	0	0	259.599	120.702	1513.46	67.9116	346.32	455.517	1.69408	105.931	25859.9	45.4105	52.3333	1.69481	18027.8	0	0.0663186	0.0929904	0.0015493	0.578404	0.380591	0.0560659
316	0	0	0	259.74	118.462	1521.34	56.6641	185.686	506.143	1.8644	88.3625	25958.8	48.3735	47.463	5.79566	15000	0	0.0685703	0.0943717	0.00169351	0.613583	0.357059	0.0283904
317	0	1	0	264.126	119.131	1368.8	45.2274	222.838	325.919	2.1239	101.954	19131.1	65.3796	26.6821	4.24723	0	0	0.0713273	0.0960796	0.00187545	0.723023	0.428009	0.0661142
318	0	0	0	264.329	122.231	1405.35	37.8082	267.816	150.494	1.20526	108.658	18304	50.1358	45.0525	5.6614	2000	0	0.074644	0.098127	0.00210419	0.714924	0.465686	0.0976104
319	0	0	0	261.938	116.706	1655.3	33.5404	339.588	115.999	0.857603	115.091	26803.6	50.2809	36.716	2.40286	58000	0	0.0785864	0.10053	0.00239178	0.434003	0.306779	0.0826881
320	0	0	0	259.678	108.379	1961.92	31.6257	386.735	135.627	1.22945	104.118	19894.4	16.0247	19.8765	0.88965	114000	0	0.0832337	0.103308	0.00275428	0.167881	0.174912	0.05188
321	0	0	0	259.288	100.848	2216.11	32.5144	431.984	99.7429	0.731382	98.4464	21700.5	2.47264	3.45172	0.10655	110000	0	0.0886806	0.106483	0.00321318	0.16325	0.147789	0.0529502
322	0	0	0	259.683	93.8715	2279.92	35.4556	453.592	168.135	0.692921	106.07	16565.7	0.877139	5.04664	0.130146	66037.9	0	0.0950393	0.11008	0.00379743	0.357903	0.239225	0.089884
323	0	0	0	263.621	86.4282	2257.01	39.9268	459.403	78.146	0.441782	100.358	17107.7	3.19367	23.9907	1.58284	15231.5	12165.5	0.102442	0.11413	0.00454627	0.606485	0.358268	0.0957351
324	1	1	0	267.699	79.7157	2463.38	42.4107	525.683	2.94347	0.021144	74.9021	24796.9	0.470359	5.19169	176.336	0	0	0.111043	0.118663	0.00551324	0.701682	0.352179	0.0665108
325	0	0	0	268.28	76.5751	2214.12	42.2383	494.223	1.03704	0.000213	51.9239	10509.4	6.14388	21.8588	676.024	6000	0	0.121021	0.123717	0.00677195	0.846765	0.57087	0.0276221
326	0	0	0	252.891	105.753	5163.7	30.1877	1566.36	338.779	2.32037	124.111	27691.8	13.8249	19.9309	4.88198	48383.9	0	0.22745	0.227225	0.0297859	0.423726	0.451617	0.513837
327	0	0	0	268.12	109.422	5570.1	23.8972	1398.73	83.0585	1.29273	108.448	27691.8	4.81928	0	5.57862	60000	12083	0.20588	0.211415	0.0227061	0.373415	0.422897	0.50034
328	0	0	0	220.318	118.77	3657.65	28.6045	1073.88	1322.97	11.0455	129.782	22090.5	1.8984	46.7456	14.6668	60133.2	0	0.186554	0.197077	0.0174937	0.449514	0.493122	0.255243
329	1	0	0	188.314	119.524	2034.36	37.7692	582.485	1824.65	14.0722	106.836	23468.6	10.3549	60.8796	367.487	6000	0	0.169307	0.1841	0.0136292	0.815615	0.634863	0.0493256
330	1	1	0	179.672	114.699	2364.65	39.2915	557.277	2093.01	8.00703	99.8739	23468.6	23.7346	69.7778	524.2	0	0	0.153963	0.172377	0.0107418	0.862057	0.588049	0.0110095
331	0	0	0	229.94	108.08	2821.39	41.5949	782.636	1011.13	5.03945	87.9015	29111.3	28.1667	22.0216	33.2319	23000	0	0.140348	0.161801	0.00856681	0.511787	0.283174	0.0329179
332	0	1	0	274.191	112.119	2622	42.4669	856.836	169.127	1.47106	101.656	35902.8	18.2315	34.6481	21.8555	0	0	0.128294	0.152276	0.0069149	0.69473	0.460472	0.190808
333	0	0	0	267.008	107.021	2771.16	37.9681	964.332	372.233	3.80774	117.182	30427.5	10.4506	48.1358	17.3513	34000	0	0.11764	0.143709	0.00564984	0.537906	0.448297	0.237624
334	1	0	0	202.945	123.949	2349.87	39.3828	692.218	1479.27	12.5932	121.887	19378.2	0.978395	18.3025	44.8383	0	0	0.108237	0.136015	0.0046732	0.660207	0.451066	0.16112
335	0	0	0	171.384	127.377	1776.23	47.0215	441.143	2016.65	14.8248	114.637	18688.2	0.262346	15.7809	42.4957	17000	0	0.0999519	0.129117	0.00391337	0.524535	0.30308	0.0398504
336	0	0	0	83.2472	122.008	1751.77	55.3435	661.097	3355.76	15.7821	111.257	40917.6	1.29321	70.3796	15.6797	43000	0	0.0926608	0.122945	0.00331795	0.159535	0.0620709	0.00104953
337	0	0	0	213.111	125.522	2754.21	57.3661	1096.56	1116.27	8.62677	68.1644	58867.8	1.75853	53.6035	13.1489	0	0	0.0862552	0.117434	0.00284831	0.334827	0.167296	0.0245841
338	0	0	0	261.732	127.764	2444.83	60.0195	1008.47	168.66	0.221906	80.175	58867.8	9.33245	33.8981	10.0813	14000	0	0.0806383	0.112528	0.00247581	0.377792	0.184023	0.0641356
339	0	0	0	266.534	124.928	2047.97	65.2093	898.741	123.573	0.10212	89.0845	30966.5	43.4383	9.07407	6.22253	42000	0	0.0757249	0.108176	0.00217905	0.291173	0.183311	0.0543975
340	0	0	0	269.913	125.947	1967.95	68.7195	899.099	106.172	0.120081	90.43	29812.8	17.4105	18.8642	4.67242	44944.4	0	0.0714409	0.104333	0.00194198	0.282016	0.196883	0.068118
341	0	0	0	271.946	132.836	2077.36	70.3331	969.342	93.1198	0.090586	97.4903	39318.3	23.4352	39.8735	4.32553	83354.7	0	0.0677215	0.100959	0.00175249	0.151638	0.16475	0.065419
342	0	0	0	273.484	139.435	2263.01	71.7879	1092.58	84.6924	0.110078	108.709	24364	37.537	59.9475	1.89642	134715	19000	0.0645113	0.0980194	0.00160141	0.0579808	0.156676	0.0543416
343	0	0	0	276.168	139.301	2271.86	75.1232	1128.75	85.4943	0.138084	100.927	21895.9	43.1914	55.3302	1.85362	126099	2000	0.0617627	0.0954837	0.0014818	0.0619005	0.153464	0.0516876
344	0	0	0	279.156	136.224	2188.11	77.648	1116.12	80.2189	0.159188	100.584	24365.2	40.8951	56.3457	2.56995	71175.8	0	0.0594357	0.0933257	0.00138842	0.176674	0.235074	0.0813915
345	0	0	0	280.883	134.325	2131.1	80.6297	1137.03	64.5797	0.193447	98.4073	21356.4	60.5802	38.7716	1.7942	15811.4	0	0.0574967	0.0915232	0.00131733	0.392245	0.314255	0.109534
346	0	0	0	280.797	137.109	2183.35	81.7042	1181.76	72.1686	0.639694	95.268	19768.6	56.1636	37.1111	1.49455	5000	0	0.0559184	0.0900573	0.00126566	0.424804	0.330894	0.122238
347	0	0	0	267.999	148.648	2206.78	78.9356	1158.09	597.909	1.88753	121.92	30123.9	66.8827	32.821	1.37025	42296.6	0	0.0546793	0.0889127	0.00123135	0.34392	0.288836	0.131677
348	0	0	0	251.776	149.237	2330.87	79.0347	1234.92	1212.83	2.31385	116.687	22388.9	37.5123	62.1296	1.3672	98127.5	16000	0.0537628	0.0880769	0.00121309	0.134363	0.181081	0.0286709
349	0	0	0	262.538	144.24	2302.67	78.276	1221.91	887.913	2.87523	111.818	26718.5	26.75	71.5648	1.3672	153082	24000	0.0531576	0.0875407	0.00121019	0.0449441	0.130941	0.0259294
350	0	0	0	243.592	136.064	2473.46	73.4237	1005.37	1149.61	4.66183	109.928	25722.2	34.8519	57.9784	1.3672	209060	24083.2	0.0528574	0.0872973	0.00122254	0.0146863	0.0712888	0.0102477
351	0	0	0	270.144	127.867	2448.6	68.6345	574.236	502.864	2.46217	108.185	21773.5	43.6204	50.1698	1.22725	193003	62649.8	0.0528605	0.087343	0.00125059	0.0332725	0.136611	0.017191
352	0	0	0	261.684	123.384	2581.5	69.4427	186.024	513.849	1.66171	113.89	25324.6	58.142	39.6481	0.393015	165849	35846.9	0.0531702	0.0876762	0.00129544	0.0732517	0.184706	0.0249775
353	0	0	0	258.673	121.763	2418.19	74.035	274.655	546.736	2.02759	109.275	20842.1	50.8642	43.1111	0.52035	141156	10198	0.0537949	0.0882983	0.00135883	0.0977363	0.201297	0.0295509
354	0	0	0	257.519	120.162	2232.3	75.8853	894.019	517.397	2.58949	112.9	34286.1	43.0556	24.6605	0.743504	96938.1	0	0.0547483	0.089213	0.0014433	0.132735	0.155558	0.061211
355	0	0	0	253.667	116.339	2254.38	74.7003	1025.09	510.896	1.87849	115.593	32294.3	38.5617	24.2284	0.749953	71700.8	0	0.0560499	0.0904267	0.00155235	0.182198	0.166407	0.072497
356	0	0	0	250.345	116.371	2067.69	61.3935	246.306	607.553	1.7737	103.405	32294.3	36.3735	28.6111	5.04521	55036.4	0	0.0577259	0.0919482	0.0016907	0.38643	0.256507	0.0408121
357	0	0	0	263.664	117.724	1985.72	44.2994	303.628	393.994	2.30883	105.842	17058.6	3.76235	12.6914	3.37369	2000	3000	0.0598093	0.0937891	0.00186457	0.704105	0.437196	0.148301
358	0	0	0	262.342	120.192	1945.59	36.9525	349.051	356.927	2.45111	112.174	27791.5	0.353602	5.60081	3.06394	2828.43	0	0.0623415	0.0959636	0.00208223	0.710451	0.407619	0.202774
359	0	0	0	239.135	117.242	1586.88	35.4093	302.277	394.988	2.24315	107.488	27791.5	1.7226	30.5613	0.263837	58034.5	0	0.065373	0.0984889	0.00235454	0.340396	0.219362	0.0559552
360	0	0	0	256.605	110.01	1894.83	31.4876	404.481	265.325	1.48751	108.824	34776.1	9.30329	24.6285	0.132148	114018	0	0.0689652	0.101385	0.00269593	0.16599	0.156635	0.0530227
361	0	0	0	258.482	102.632	2232.41	32.1579	487.045	114.908	1.376	100.412	18729.8	4.67742	16.2772	0.125031	111000	15000	0.0731916	0.104675	0.00312555	0.145823	0.16447	0.0501949
362	0	0	0	258.877	96.6356	2198.42	34.0929	471.37	116.91	1.38135	111.16	22277.5	2.52001	31.8575	0.125031	56000	0	0.0781404	0.108386	0.003669	0.387054	0.296755	0.115958
363	0	0	0	259.734	91.5308	1873.68	35.9384	383.711	75.9853	0.757686	105.903	19375.7	3.15878	48.8839	2.47383	0	0	0.0839161	0.112547	0.00436073	0.67757	0.431367	0.113146
364	1	1	0	261.727	85.5414	1977.71	36.0479	427.579	18.7783	0.189244	108.837	26987.6	2.36111	69.1049	18.8586	1000	0	0.0906425	0.117192	0.00524733	0.687557	0.458857	0.117828
365	1	1	0	267.429	84.0785	1642.01	40.9306	362.583	7.70295	0.055099	81.4582	38302.5	2.44136	70.6327	25.2355	11000	0	0.0984652	0.122358	0.00639232	0.609608	0.339109	0.0371854
366	0	1	0	271.629	88.222	1510.77	42.7963	328.737	1.33264	0.00159	56.0192	18675	3.68519	62.071	145.984	0	0	0.107555	0.128087	0.0078828	0.690292	0.399257	0.0182016
367	0	0	0	250.224	102.492	5944.37	24.6159	1777.43	323.05	1.88628	139.318	15359.4	3.5679	32.5278	11.2053	4000	0	0.210011	0.207828	0.026312	0.62306	0.626858	0.786169
368	0	0	0	260.55	105.351	6898.39	17.6472	1762.87	124.831	1.10357	100.134	48257.9	2.62654	22.213	25.0359	4000	0	0.189689	0.193628	0.0202795	0.52699	0.47072	0.644541
369	0	0	0	231.825	113.229	5516.09	21.8799	1507.54	1232.52	9.07401	139.886	48257.9	8.98457	50.4136	26.4137	5656.85	0	0.171534	0.180778	0.0157938	0.691818	0.619896	0.645022
370	0	0	0	202.709	115.281	2490.78	33.4268	698.753	1617.63	13.4543	109.973	18914.5	1.48457	34.4136	212.439	10000	0	0.155371	0.16917	0.0124347	0.745243	0.55777	0.100736
371	0	0	0	175.232	99.9268	2564.93	32.7088	707.709	1997.26	9.86746	109.917	27242	0.361111	20.1944	395.317	1000	0	0.141021	0.158699	0.00990024	0.790089	0.421731	0.0290234
372	0	1	0	246.101	110.144	2907.27	40.3393	913.217	737.182	6.30315	89.2464	27242	0.404321	62.0679	33.5042	22022.7	0	0.128311	0.149266	0.00797281	0.510047	0.40506	0.0804571
373	1	0	0	268.088	109.783	2465.96	41.287	791.749	365	4.12929	126.025	35902.8	6.03395	59.4074	30.7053	30000	0	0.117072	0.140782	0.00649537	0.626298	0.524196	0.301774
374	0	0	0	198.079	111.853	2445.77	39.5379	646.162	1510.02	10.0375	114.019	21450.6	28.7068	8.01852	34.3317	11000	0	0.107148	0.133159	0.00535394	0.570152	0.312157	0.0577385
375	0	0	0	165.624	130.237	2173.09	42.8545	466.842	2088.65	8.50873	113.371	36264.6	27.9753	15.9198	50.6945	12000	0	0.0983976	0.126323	0.00446538	0.53542	0.194166	0.0137629
376	0	0	0	111.881	123.929	1335.22	45.9144	318.071	2965.58	12.4825	109.739	18688.2	23.0154	64.2623	79.7825	0	0	0.0906892	0.120201	0.00376863	0.508509	0.17217	0.00173063
377	0	0	0	158.915	127.535	1917.53	53.3737	630.284	2207.65	13.7834	91.7576	40917.6	20.3426	74.1944	10.4822	36000	0	0.0839066	0.114732	0.00321862	0.258195	0.15284	0.00537733
378	0	0	0	254.887	126.158	2760.95	59.9266	1098.95	414.23	3.13817	68.8108	56506.8	28.4568	70.8642	4.40521	28000	0	0.0779458	0.109858	0.00278184	0.267923	0.190774	0.0312764
379	0	0	0	265.397	126.553	2278.73	61.4768	957.818	152.871	0.153728	74.7554	46922.4	38.1296	59.9043	2.54243	31305	0	0.072715	0.10553	0.00243322	0.291861	0.193326	0.0313554
380	0	0	0	267.595	126.01	2117.24	63.1746	909.004	123.19	0.103861	87.942	33466.2	35.5741	61.4907	2.55311	75392.3	0	0.0681337	0.1017	0.0021539	0.164707	0.181056	0.0350662
381	0	0	0	270.338	127.884	2137.02	64.6322	934.846	98.7949	0.115728	94.3896	29147.3	45.4599	53.3056	2.56864	99297.5	3605.55	0.0641315	0.0983316	0.00192962	0.1123	0.162324	0.0375178
382	0	0	0	272.516	131.578	2258.25	65.3514	1003.48	92.1667	0.161457	110.448	33297.7	75.2006	23.4568	1.36655	121606	0	0.0606474	0.0953881	0.00174953	0.0831233	0.133299	0.0605707
383	0	0	0	274.764	135.654	2372.01	65.7862	1073.19	90.1816	0.283269	103.379	33297.7	92.0802	7.41358	0.815796	161208	0	0.0576288	0.0928397	0.0016054	0.0338128	0.0797087	0.0364828
384	0	0	0	278.521	134.199	2378.49	67.6427	1119.16	74.711	0.421933	105.805	27491.4	68.0957	31.0864	0.981314	112219	0	0.0550306	0.0906602	0.00149092	0.0903744	0.155995	0.0706531
385	0	0	0	281.295	132.067	2306.49	70.113	1126.05	61.0246	0.423151	108.333	22657.7	54.108	45.5309	1.35485	57428.2	0	0.0528145	0.0888269	0.00140134	0.244769	0.276391	0.124961
386	0	0	0	282.085	132.214	2221.06	71.9983	1108.8	49.4184	0.254414	103.8	28442	62.6111	34.4414	1.34346	7071.07	0	0.0509483	0.0873211	0.00133305	0.468225	0.334271	0.149919
387	0	0	0	277.164	135.648	2342.5	73.0534	1181.48	389.813	2.10404	118.865	29722.6	42.7099	50.4043	16.0681	0	0	0.0494056	0.0861268	0.00128341	0.567064	0.435651	0.243103
388	0	0	0	254.786	144.681	2649.07	72.7825	1323.86	1117.72	1.71561	119.622	25775	34.963	62.1389	1.49993	42000	26870.1	0.0481649	0.0852315	0.00125056	0.325917	0.274546	0.057471
389	0	0	0	238.393	148.56	2748.18	74.3774	1399.82	1787.24	2.30144	108.651	25160.4	32.7222	57.4506	1.2722	98000	42953.5	0.0472094	0.0846251	0.00123328	0.119995	0.123735	0.00859995
390	0	0	0	240.196	146.576	2698.52	73.1571	1356.93	1700.96	3.42551	101.602	30947.1	31.071	43.537	0.935144	153000	79000	0.0465269	0.0843006	0.00123094	0.0391839	0.0670806	0.00411137
391	0	0	0	223.497	138.645	2837.65	69.7619	859.204	1750.16	3.60796	110.08	42677.4	44.6327	29.3827	0.943431	209000	79025.3	0.0461094	0.0842533	0.00124346	0.0167048	0.0408618	0.00243593
392	0	0	0	254.279	130.961	2978.49	66.6088	316.001	1028.31	2.76184	104.009	20803.6	17.4321	27.3981	0.977599	240304	98005.1	0.0459531	0.0844812	0.00127128	0.0154566	0.0814733	0.00553092
393	0	0	0	258.73	122.577	3101.1	65.2582	250.393	457.182	1.44644	112.154	20229.2	3.79473	3.59973	0.387122	217849	54571.1	0.0460582	0.0849846	0.00131545	0.021822	0.0986222	0.0293036
394	0	0	0	247.458	119.851	3033.43	66.9873	227.669	599.278	2.7676	110.867	34286.1	0.459807	1.13742	0.580495	176105	10000	0.0464294	0.0857661	0.00137759	0.0448832	0.109135	0.0482322
395	0	0	0	243.315	117.619	3090.04	69.7972	789.762	682.96	2.92993	109.793	34286.1	0.0851789	0.582803	0.744065	143126	10000	0.0470756	0.0868311	0.00146011	0.0501492	0.0917736	0.0536214
396	0	0	0	245.781	115.721	2888.68	69.9969	1090.61	719.126	3.56275	108.796	46148.9	0.0620296	0.818791	0.758945	124354	0	0.0480107	0.0881871	0.00156626	0.0592573	0.0790747	0.0635938
397	0	0	0	228.026	117.326	2526.06	63.2353	236.051	905.964	5.21198	109.253	31885.8	0.476428	5.8309	3.08454	79931.2	0	0.0492535	0.0898441	0.00170042	0.231448	0.196225	0.0599636
398	0	0	0	226.94	117.904	2301.68	51.7367	270.04	1237.06	6.23938	112.049	31885.8	0.301508	22.9146	2.51549	58000	3000	0.0508288	0.091815	0.00186836	0.38698	0.257431	0.0500378
399	0	0	0	223.392	119.019	2056.28	43.159	298.058	1022.5	4.33087	97.7819	27791.5	3.25533	10.9618	1.51528	58034.5	0	0.0527678	0.094115	0.00207764	0.313021	0.173921	0.0262631
400	0	0	0	226.526	117.566	1476.41	40.7749	237.334	646.611	2.45506	107.604	27791.5	3.20877	8.48321	0.464809	82024.4	0	0.0551091	0.0967622	0.0023382	0.218961	0.137238	0.0298821
401	0	0	0	235.741	112.449	1647.82	38.2435	330.023	548.379	2.72088	111.909	34776.1	0.058642	2.20988	0.519461	127906	36496.6	0.0579001	0.0997776	0.00266313	0.107091	0.0994803	0.0256529
402	0	0	0	255.783	104.811	2336.42	34.7308	520.853	253.187	2.80626	106.852	27903.5	1.08023	35.686	0.125031	113159	24000	0.0611976	0.103186	0.00306967	0.140139	0.187246	0.0580081
403	0	0	0	259.27	99.8042	2478.22	34.7808	551.488	153.452	1.3458	107.776	20772.3	1.26235	38.4414	0.127297	60166.4	0	0.0650705	0.107013	0.00358072	0.331237	0.294932	0.109654
404	0	0	0	259.604	97.2749	2482.97	33.9636	518.308	153.039	1.32056	105.02	19375.7	1.31173	34.7747	0.125031	22000	0	0.0696007	0.111291	0.00422683	0.532238	0.3765	0.134171
405	0	0	0	262.36	96.9065	2398.44	34.0955	469.14	45.0234	0.248672	124.617	23617.2	2.18827	39.7068	10.8926	0	0	0.074886	0.116054	0.00504904	0.709899	0.502805	0.27951
406	0	0	0	267.099	98.6653	1726.43	38.1477	335.46	26.7215	0.100022	94.6106	24928.9	2.85494	25.0062	0.59488	12083	0	0.0810424	0.121341	0.00610275	0.617102	0.349344	0.0839985
407	0	0	0	271.622	98.1595	1733.88	40.4315	372.715	3.08218	0.023127	100.313	24241.2	0.54321	1.85494	24.9548	0	0	0.0882069	0.127192	0.00746333	0.712823	0.388443	0.139716
408	0	0	0	272.992	100.585	1859.44	44.4654	369.496	1.54726	0.007238	86.3067	22496.9	16.2531	38.713	16.0591	0	0	0.0965408	0.133654	0.00923389	0.683471	0.427755	0.0728106
409	0	0	0	272.199	101.202	1652.18	43.146	353.652	2.31802	0.009139	89.609	16479	8.92593	47.6358	4.20091	0	0	0.106232	0.140778	0.0115563	0.698704	0.461617	0.0762306
410	0	0	0	268.828	103.248	2057.31	38.1719	441.054	3.586	0.015679	101.709	22272.1	8.84877	24.8549	3.18215	16000	0	0.1175	0.148617	0.0146267	0.644668	0.417372	0.134125
411	0	1	0	267.535	104.876	1986.2	38.1826	458.11	6.73512	0.024741	102.04	20833.7	7.85494	32.6389	220.725	0	0	0.130596	0.15723	0.0187172	0.812419	0.584753	0.164978
412	0	0	0	265.609	106.882	2114.83	41.0891	488.84	3.48729	0.022177	101.097	15779.1	13.4383	12.9568	18.475	0	0	0.145803	0.166678	0.0242066	0.727271	0.467456	0.164783
413	0	0	0	265.461	106.155	2171.94	40.4576	538.682	2.3878	0.012253	91.447	38312.6	8.75926	21.5	2.20261	10000	0	0.163438	0.177028	0.0316209	0.661735	0.365272	0.117662
414	1	0	0	265.279	105.509	1949.37	51.2892	525.983	1.33333	0.001817	71.3046	38312.6	9.64198	72.2562	2.00088	25000	20591.3	0.183843	0.188346	0.0416883	0.540362	0.350025	0.0326203
415	0	0	0	248.158	94.5813	6469.06	21.9595	1921.76	202.778	1.77778	123.065	35852.7	24.7407	72.1389	10.0051	0	20000	0.195134	0.19023	0.0230889	0.521835	0.556918	0.603966
416	0	1	0	261.138	96.8452	7016.86	16.3602	1826.92	133.594	1.04372	109.445	19650.7	22.2037	74.2994	17.8217	0	0	0.175959	0.17752	0.0180019	0.544157	0.638031	0.628394
417	0	0	0	251.9	109.215	6712.38	19.9054	1944.7	479.309	5.86215	133.827	41526.9	36.5432	59.8179	19.6953	4000	0	0.158866	0.166039	0.0141795	0.550082	0.62836	0.809262
418	0	0	0	181.003	103.687	2695.28	26.9749	802.43	2001.1	14.4079	106.676	42219.8	48.0926	47.0833	87.3671	22203.6	0	0.143676	0.155682	0.0112872	0.553583	0.308478	0.0251604
419	0	0	0	167.784	99.1624	2445.58	30.7503	710.819	2032.54	13.894	115.534	28571.5	22.8364	74.9321	54.0373	0	0	0.13021	0.146353	0.00908242	0.61302	0.373835	0.027171
420	0	1	0	247.308	112.031	2763.5	40.9548	950.111	659.64	5.91065	98.603	42301.9	15.3796	83.1481	64.5448	3000	0	0.118296	0.137959	0.00738905	0.622245	0.463263	0.108556
421	0	0	0	232.252	105.491	2372.11	38.3048	772.465	993.622	9.37257	122.135	16827.4	37.9877	57.3519	30.697	15297.1	0	0.107772	0.130416	0.0060786	0.620439	0.510155	0.139852
422	0	0	0	153.195	115.502	1387.49	42.6723	319.226	2383.01	9.72389	118.08	20410.3	42.1296	52.358	82.6341	0	0	0.0984853	0.123648	0.00505695	0.648175	0.261401	0.00559072
423	0	0	0	132.536	121.258	1067.16	44.9831	294.336	2670.59	8.85733	109.914	36264.6	68.0494	27.1636	130.87	0	0	0.0902993	0.117585	0.00425474	0.594695	0.13229	0.00151726
424	0	0	0	132.227	118.64	1599.29	51.1695	588.8	2655.42	12.4783	102.172	21553.7	57.5895	34.6883	57.5475	1000	0	0.0830892	0.112164	0.00362061	0.433999	0.137399	0.00241383
425	0	0	0	238.782	128.63	2940.03	58.8565	1139.21	825.161	7.59329	78.6051	36511.3	45.7531	42.0648	32.1205	0	0	0.0767441	0.107329	0.00311623	0.42025	0.284059	0.0566972
426	0	0	0	267.219	127.51	2262.56	61.696	939.01	191.871	0.277729	58.9053	56714.5	58.5093	36.5062	8.07935	32000	0	0.0711653	0.103029	0.00271287	0.26818	0.133147	0.016256
427	0	0	0	267.563	127.481	1980.65	61.3698	834.283	143.614	0.129627	69.8936	56714.5	30.1605	52.287	4.15592	47000	0	0.0662657	0.0992204	0.00238887	0.240376	0.144562	0.0229512
428	0	0	0	268.725	127.118	2077.49	60.4025	856.292	116.197	0.084048	87.2707	46922.4	25.358	60.963	3.62018	53235.3	0	0.0619692	0.0958631	0.00212776	0.247303	0.193537	0.045476
429	0	0	0	270.403	127.887	2272.45	60.5864	947.791	106.974	0.058015	107.335	40269.3	59.4846	32.8241	1.42369	92784.7	0	0.0582092	0.0929225	0.00191703	0.142803	0.158571	0.0677511
430	0	0	0	272.891	129.399	2451.95	60.2593	1033.17	102.885	0.269834	112.13	35588.5	32.537	25.787	0.726436	143892	0	0.054928	0.0903684	0.00174709	0.0544249	0.111796	0.0791762
431	0	0	0	276.33	129.542	2602.16	59.1839	1101.13	100.051	0.369963	99.9725	26363.9	24.1667	37.9198	0.70122	168000	9055.38	0.0520757	0.0881745	0.00161058	0.0291616	0.0948025	0.0448596
432	0	0	0	280.692	127.902	2652.41	58.7825	1138.81	82.3466	0.478714	104.244	26363.9	1.40741	34.4877	0.789864	112000	14560.2	0.0496096	0.0863182	0.00150187	0.0945184	0.164098	0.106125
433	0	0	0	282.411	129.514	2538.36	61.4107	1142.93	73.137	0.364526	97.9552	23140.7	0.0339506	0.787037	0.90476	57000	17000	0.0474931	0.0847805	0.00141667	0.233176	0.198942	0.146622
434	0	0	0	281.461	133.355	2376.97	65.711	1123.59	99.8059	1.32762	101.794	22752.6	0.095679	0.820988	3.0685	1000	0	0.0456955	0.0835454	0.00135175	0.501202	0.320238	0.284888
435	1	0	0	270.725	135.361	2534.21	66.4723	1201.41	913.846	4.37437	119.985	24338.8	0.00308642	2.33025	14.082	0	0	0.0441911	0.0825998	0.0013047	0.62082	0.385598	0.297466
436	0	0	0	248.465	142.618	2855.01	68.2805	1374.53	1669.34	2.29424	113.181	25775	0.0925926	1.67284	2.88925	56000	30000	0.0429588	0.0819336	0.00127383	0.2893	0.154759	0.0370865
437	0	0	0	252.813	150.598	2824.18	71.1175	1402.41	1529.94	1.94442	100.666	25160.4	0.118216	1.54397	0.294409	110941	85000	0.0419819	0.0815389	0.00125807	0.094947	0.0865491	0.011528
438	0	0	0	263.227	153.369	2665.13	72.0994	1326.32	1199.62	2.94877	116.304	28471.6	1.16242	6.16726	0.22058	161595	120000	0.0412477	0.0814107	0.00125687	0.0436482	0.0864174	0.0188583
439	0	0	0	216.635	139.702	2992.72	66.0619	989.308	1863.83	1.98367	118.195	27841.2	0.23948	0.581594	0.23654	215372	135015	0.040747	0.0815462	0.00127018	0.0134501	0.0308352	0.00212591
440	0	0	0	248.464	132.306	3299.82	60.9331	282.076	1107.36	3.53376	93.3128	32782.3	0.905911	3.88947	0.340451	232019	108000	0.0404744	0.0819449	0.00129846	0.0159484	0.061182	0.00503439
441	0	0	0	255.953	123.404	3310.92	58.0523	306.305	561.231	2.83734	112.322	22522.4	0.0709877	3.72222	0.387122	249275	53000	0.0404282	0.0826088	0.00134271	0.0112896	0.0763411	0.0268957
442	0	0	0	250.886	119.721	3436.47	56.1384	324.432	715.656	2.92319	106.532	28815.4	1.40741	43.0309	0.420415	219107	0	0.0406101	0.083542	0.00140451	0.0196772	0.104533	0.0288997
443	0	0	0	252.363	118.31	3739.49	59.2333	1010.93	720.797	2.28076	112.33	27241.5	2.60185	20.6358	0.718679	193598	0	0.0410256	0.0847509	0.00148612	0.0192647	0.0799809	0.0517616
444	0	0	0	249.753	119.191	3658.02	62.8599	1580.84	859.282	4.02956	110.584	24147.5	0.842593	9.92593	0.746281	157699	0	0.041684	0.0862444	0.00159064	0.0239036	0.0727004	0.0698321
445	0	0	0	220.487	121.67	3027.83	59.0274	579.421	1209.73	6.86819	116.335	19519.2	0.570988	17.2593	0.837604	125674	0	0.0425992	0.0880338	0.00172216	0.0871503	0.154353	0.0519088
446	0	0	0	203.248	121.685	2574.25	53.6582	261.444	1652	8.14805	103.676	18516.8	0.817901	22.3179	0.840087	113000	0	0.0437893	0.0901327	0.00188607	0.126085	0.146095	0.015035
447	0	0	0	206.423	121.65	2108.52	51.8853	216.426	1195.26	3.41192	105.253	22300.4	0.0462963	0.444444	0.83668	113018	0	0.045278	0.0925575	0.0020894	0.110258	0.0933032	0.0133712
448	0	0	0	219.964	119.664	1735.49	49.5085	217.37	1150.84	6.72096	101.262	22273.9	3.60494	22.0741	0.379922	127016	0	0.0470948	0.0953274	0.00234131	0.102171	0.124524	0.0153416
449	0	0	0	231.294	114.97	1733.73	46.0099	296.299	763.356	3.58719	115.162	23789.2	0.54321	32.3549	0.389531	160515	11000	0.049276	0.0984644	0.0026538	0.0583212	0.107894	0.0205079
450	0	0	0	231.394	109.846	2356.3	42.0681	468.638	1020.36	3.8207	104.359	22445.4	16.7377	12.0525	0.213764	135093	20124.6	0.0518658	0.101993	0.00304257	0.0889649	0.108535	0.0146795
451	0	0	0	257.701	103.002	2783.23	38.9144	619.516	483.176	1.67111	109.726	18177.2	8.66358	8.68519	0.488666	95210.3	0	0.0549176	0.105943	0.00352832	0.201662	0.208023	0.079112
452	0	0	0	263.116	101.606	2842.05	37.9243	625.103	214.131	1.30266	103.753	26072.2	2.3642	36.9784	0.315727	42000	0	0.0584957	0.110344	0.00413844	0.405509	0.332833	0.129075
453	0	0	0	264.151	106.411	2598.48	38.5992	523.053	124.037	0.65714	114.925	17823.5	8.57716	74.6296	0.501027	0	0	0.0626768	0.115232	0.00490943	0.667563	0.564624	0.204005
454	0	0	0	267.143	113.565	2203.94	41.2802	417.403	38.9638	0.123254	107.524	39103.1	14.5741	72.3457	1.40676	15000	0	0.0675527	0.120647	0.00589021	0.600296	0.456463	0.135354
455	0	0	0	270.273	110.091	2034.99	42.1325	420.165	18.2441	0.090412	104.238	22102.3	21.9784	72.7099	1.8743	21000	0	0.0732323	0.12663	0.00714671	0.577343	0.482883	0.105904
456	0	0	0	271.897	105.904	2102.21	42.7178	434.483	17.8475	0.082116	112.453	21830.8	56.8673	28.463	1.56014	21840.3	7000	0.0798448	0.133229	0.00876833	0.607376	0.446567	0.126773
457	0	0	0	271.411	105.087	2060.78	42.3483	428.16	16.8045	0.074151	105.037	30443.8	56.6852	37.6543	3.46869	20000	6708.2	0.0875428	0.140495	0.010877	0.606522	0.424908	0.094644
458	0	0	0	268.521	105.896	2164.79	39.0308	466.501	19.7511	0.098497	112.88	23464	54.3148	37.2222	2.11112	18357.6	0	0.0965056	0.148482	0.0136398	0.631158	0.472196	0.13914
459	0	0	0	265.163	107.054	2247.72	36.3271	504.037	32.0531	0.163041	109.664	20833.7	34.5772	56.0926	11.6215	0	0	0.106942	0.15725	0.0172866	0.708771	0.548127	0.156546
460	0	0	0	265.17	108.731	2206.62	37.439	514.959	33.7051	0.199414	112.849	15779.1	37.7099	48.9846	8.25116	9000	0	0.119096	0.166859	0.0221345	0.685143	0.547822	0.169174
461	0	0	0	264.381	107.399	2386.04	35.8305	580.526	38.8599	0.342222	107.547	23919.8	27.7654	51.0093	3.66984	0	0	0.133242	0.177377	0.0286209	0.712525	0.541213	0.179954
462	1	1	0	263.18	105.474	2375.32	40.9574	590.545	38.7742	0.448697	109.18	27546.8	33.9012	29.6142	5.05977	0	0	0.149694	0.188871	0.0373477	0.72057	0.508853	0.205009
463	1	1	0	260.515	102.455	2558.61	46.0637	669.9	41.4455	0.369855	86.215	34767	34.3765	37.8889	0.992354	0	51000	0.168794	0.20141	0.0491371	0.649005	0.41956	0.0667217
464	0	1	0	259.557	100.942	2743.68	53.8455	788.571	23.0119	0.124322	63.3967	21668.4	34.0741	51.9475	3.40053	0	107000	0.190911	0.215063	0.0650956	0.569022	0.398499	0.019955
465	0	0	0	257.815	83.5764	6803	20.8229	1932.42	37.9132	0.219004	146.483	35852.7	31.1327	38.5	6.04401	52000	38275.3	0.182478	0.174294	0.0201172	0.325597	0.452524	0.727574
466	0	0	0	262.241	86.674	7382.72	17.2054	2008.81	82.2367	0.538509	115.743	31189	26.6049	23.1944	12.4412	52000	0	0.164345	0.162952	0.0158758	0.250562	0.370363	0.641502
467	0	0	0	223.514	107.865	4477.69	23.9542	1391.44	1511.07	14.171	130.466	31189	22.8272	31.7654	13.6774	24000	0	0.148206	0.152722	0.0126536	0.568904	0.515492	0.42365
468	0	1	0	202.771	116.073	2193	27.2319	656.532	1420.29	9.36463	106.021	20300.6	28.4537	22.7747	308.975	0	0	0.133881	0.143505	0.0101888	0.786603	0.479274	0.0539134
469	0	0	0	121.286	98.2613	2185.96	30.4571	653.601	2803.33	12.7976	118.948	40520	70.7253	21.6389	202.58	0	0	0.121196	0.135211	0.00828996	0.613146	0.16622	0.00399124
470	0	0	0	241.353	114.936	1914.93	41.1672	631.511	787.198	8.23342	101.389	40520	17.7778	7.86111	64.7336	0	0	0.10998	0.127756	0.00681649	0.692432	0.369859	0.124191
471	0	0	0	183.581	106.292	1550.43	40.2316	491.759	1795.33	10.164	117.787	20949	43.6265	39.4691	160.542	15000	0	0.100078	0.121065	0.00566494	0.632072	0.325776	0.0189037
472	0	0	0	125.557	127.053	1060.1	37.7802	295.899	2759.54	8.85185	109.821	33801.1	10.1173	47.3735	389	15000	0	0.0913422	0.115068	0.00475873	0.655805	0.190658	0.00189998
473	0	0	0	177.465	122.091	2279.26	55.7443	970.388	1904	14.5081	102.339	25511.9	1.76852	18.1512	40.5709	37000	0	0.0836426	0.109702	0.00404083	0.257421	0.167869	0.0301637
474	0	0	0	237.214	125.984	3473.3	61.5528	1461.22	804.71	8.23065	87.0052	37608	0.0154321	1.01852	15.0978	28653.1	0	0.0768602	0.104912	0.00346861	0.227736	0.175827	0.136007
475	1	0	0	267.034	129.371	2415.72	63.491	985.034	222.992	0.592631	53.4044	36511.3	0.0555556	2.42593	24.5012	14000	0	0.0708893	0.100649	0.00300994	0.333148	0.148513	0.0319502
476	0	0	0	268.408	129.33	2075.09	60.9582	849.25	157.129	0.106829	63.3507	49684.9	0.135802	1.81481	10.116	32000	0	0.0656362	0.0968667	0.00264053	0.291407	0.122721	0.0346682
477	0	0	0	268.008	127.348	1852.74	59.1076	721.537	139.451	0.082832	80.5518	40089.5	0.126543	3.19753	2.58742	0	0	0.0610187	0.0935274	0.00234185	0.512191	0.212893	0.075277
478	0	0	0	267.762	128.997	2168.12	57.4155	845.949	126.326	0.278888	107.521	34015	0.955507	3.40928	1.77638	25000	0	0.0569644	0.0905963	0.00209977	0.425308	0.244748	0.185957
479	0	0	0	269.061	128.09	2480.11	57.5757	995.049	124.052	0.386462	110.52	40269.3	2.07595	17.8228	0.840234	80000	0	0.0534105	0.0880431	0.00190341	0.174878	0.165679	0.149556
480	0	0	0	272.106	127.387	2643.57	56.2986	1069.01	113.862	0.512708	106.531	30888.4	0	2.20119	0.631026	136000	0	0.0503022	0.0858419	0.00174439	0.0577771	0.0999674	0.10501
481	0	0	0	275.706	126.175	2788.23	54.5164	1128.3	100.573	0.494493	108.883	28107.3	1.55147	32.9671	0.57103	167048	16552.9	0.0475923	0.0839699	0.00161625	0.032002	0.100722	0.0760569
482	0	0	0	279.207	125.124	2851.76	53.5274	1166.39	93.9749	0.47275	101.421	24012.9	5.14198	9.04938	0.528476	122250	0	0.0452402	0.082408	0.00151402	0.0732237	0.124637	0.110799
483	0	0	0	280.682	127.335	2774.78	55.1432	1184.8	78.3534	0.406802	106.499	21434.3	3.17901	13.4352	0.528476	75166.5	0	0.0432109	0.0811401	0.00143388	0.179816	0.202077	0.188768
484	0	0	0	279.602	131.374	2703.68	58.3034	1210.89	139.008	1.28723	114.13	25451.4	7.34877	19.2716	0.516448	49010.2	0	0.0414751	0.080153	0.00137295	0.284764	0.268823	0.278148
485	0	0	0	259.874	134.364	2891.27	61.5605	1324.7	1251.56	3.80263	119.052	26538.3	2.14815	29.179	0.496942	49000	14000	0.040008	0.079436	0.00132909	0.340192	0.254943	0.107652
486	0	0	0	223.019	138.082	3102.4	63.7155	1424.29	1961.56	1.57722	110.058	26538.3	0.157407	9.93827	0.393844	74411	59169.2	0.0387889	0.0789812	0.00130082	0.160342	0.0855791	0.00954354
487	0	0	0	269.892	148.718	2756.75	68.5754	1332.3	1052.18	2.74918	107.47	15644.9	0.574074	13.1173	0.230001	122250	99126.2	0.0378013	0.0787829	0.00128718	0.0884022	0.138382	0.0284299
488	0	0	0	272.324	152.47	2616.02	72.1305	1307.28	1100.55	3.08805	121.917	28471.6	2.27469	22.0309	0.22058	173234	149940	0.0370321	0.0788377	0.00128773	0.0406606	0.105821	0.0193511
489	0	0	0	253.905	145.334	2830.39	70.2644	1277.49	1294.38	4.08443	124.341	59363.4	12.9753	28.0926	0.22058	173000	168808	0.0364716	0.0791446	0.00130249	0.0350434	0.0703151	0.0112617
490	0	1	0	244.28	129.588	3459.26	56.741	374.93	1152.76	4.66197	107.044	32782.3	32.9784	16.5463	0.329802	179536	115169	0.0361133	0.0797046	0.00133193	0.0475862	0.120158	0.0100919
491	0	0	0	233.671	122.918	3445.77	51.7831	383.592	796.027	4.31935	102.556	44502.5	24.5	4.26235	0.387122	201340	66400.3	0.0359538	0.0805211	0.00137706	0.0197222	0.062167	0.0141327
492	0	0	0	243.942	120.151	3649.11	47.8585	656.871	894.014	2.27589	103.543	25520.8	3.53704	36.5216	0.431359	234968	28635.6	0.0359929	0.0815995	0.0014394	0.0103239	0.060951	0.0130212
493	0	0	0	252.144	119.917	3893.04	44.9051	1337.94	792.416	2.57615	113.083	36024.1	1.88272	65.463	0.7375	236178	5000	0.0362335	0.0829475	0.00152115	0.00674332	0.055349	0.0304788
494	0	0	0	251.24	122.081	3740.53	45.9607	1487.26	1063.41	2.54182	113.791	17520.4	16.4753	67.6049	0.744065	200808	9433.98	0.0366816	0.084575	0.00162525	0.0143121	0.08116	0.0241202
495	0	0	0	239.851	126.45	3227.83	44.4782	1202.52	843.56	3.65254	110.863	25915.4	28.4784	65.4784	0.800136	176774	3000	0.037347	0.0864944	0.00175559	0.0209627	0.0885173	0.0268222
496	0	0	0	221.162	129.878	2863.08	45.6486	711.848	960.272	5.94645	117.378	25915.4	58.892	37.858	0.840087	168000	0	0.0382431	0.0887205	0.00191727	0.0317897	0.101157	0.0262159
497	0	0	0	217.414	128.05	2244.58	47.8302	618.302	880.709	3.73214	111.996	26340.3	71.8951	25.2654	0.840087	168012	0	0.0393878	0.0912707	0.00211686	0.0286348	0.066437	0.0112658
498	0	0	0	205.295	123.3	1716.02	52.9695	442.926	1253.13	6.05365	114.393	30445.3	81.1759	14.5617	0.789973	175642	0	0.0408035	0.0941649	0.00236293	0.0288796	0.05476	0.0060009
499	0	1	0	211.578	118.539	1533.13	55.1079	283.525	903.282	3.19527	105.756	23789.2	74.2593	23.642	0.505117	153525	0	0.0425184	0.0974261	0.00266655	0.0423791	0.0672549	0.00523629
500	0	0	0	222.875	113.482	2066.97	50.263	360.521	1019.11	2.93516	103.601	25658.4	76.2253	22.5185	0.692687	149000	0	0.0445666	0.10108	0.0030422	0.0581615	0.0835432	0.00615068
501	0	0	0	240.872	108.698	2828.22	45.9734	570.353	894.066	2.0476	108.631	24146.7	81.179	12.9352	0.450845	100663	0	0.0469899	0.105157	0.00350875	0.167132	0.163808	0.0217127
502	0	0	0	263.011	106.491	2677.76	44.6472	564.252	295.384	2.15968	113.672	26072.2	57.0093	12.3086	0.324279	47885.3	0	0.0498386	0.109687	0.00409105	0.406381	0.330617	0.128235
503	0	0	0	265.478	110.609	2525.57	44.6545	511.866	187.019	0.662358	112.769	40814.5	34.4414	11.2006	0.414766	23000	0	0.053173	0.114709	0.00482192	0.543353	0.342113	0.166482
504	0	0	0	267.316	114.808	2309.3	45.4424	464.756	57.1839	0.199264	108.7	39103.1	34.321	36.9722	0.368351	27459.1	6000	0.0570654	0.120261	0.00574499	0.510927	0.371263	0.12877
505	0	0	0	269.271	113.851	2187.68	46.1107	469.752	56.2045	0.358734	103.463	16850.1	1.69753	7.60185	0.140239	74632.4	0	0.0616022	0.126387	0.00691857	0.27857	0.271781	0.111301
506	0	0	0	268.754	111.262	2260.53	45.7664	498.06	77.8565	0.538572	110.31	30443.8	0.17284	0.527778	0.095059	76236.5	0	0.0668863	0.133135	0.00842106	0.289477	0.254604	0.14594
507	0	0	0	269.036	109.915	2299.55	45.5534	504.969	63.891	0.457627	98.2155	30443.8	0.00925926	0.975309	0.068053	75000	0	0.0730398	0.140555	0.0103584	0.271361	0.233396	0.100281
508	0	0	0	267.487	109.305	2218.59	43.6144	501.386	69.6314	0.631661	114.242	33683.2	7.84259	14.3179	0.08034	51000	0	0.0802075	0.148705	0.0128745	0.432359	0.340116	0.179688
509	0	0	0	264.771	109.302	2254.98	40.8794	535.101	86.0161	1.55446	109.065	17888.7	44.1975	26.3611	0.943203	0	0	0.0885602	0.157642	0.0161656	0.674091	0.516166	0.181134
510	0	0	0	265.724	110.081	2301.88	41.1822	567.846	70.154	1.11647	107.911	29852.7	4.95988	4.62037	2.94108	0	0	0.0982983	0.167429	0.0205	0.678055	0.45091	0.25175
511	0	1	0	261.942	109.353	2387.19	39.6121	567.932	97.9308	1.45122	112.535	23919.8	7.75309	12.5586	3.12665	32893.8	16401.2	0.109655	0.178133	0.026245	0.53213	0.426421	0.203181
512	0	0	0	258.842	106.354	2551.47	36.2336	628.474	104.399	1.19559	107.023	23919.8	5.59877	13.0031	6.23217	31000	31000	0.122899	0.189821	0.0339027	0.523829	0.408621	0.16062
513	0	0	0	255.356	104.462	2666.41	39.8011	718.509	92.5347	0.846312	109.747	34767	1.39198	5.99074	0.861087	26172.5	59682.5	0.138337	0.202561	0.0441554	0.528485	0.372155	0.159845
514	1	1	0	257.199	102.893	3053.83	48.7284	908.167	53.5248	0.743185	101.422	19184.9	0.0740741	0.401235	6.93325	0	111400	0.156309	0.216424	0.0579208	0.609205	0.449817	0.140747
515	1	1	0	262.128	103.073	3304.32	51.0278	1003.83	18.9807	0.240868	73.1147	18505.4	0.0432099	0.682099	96.3984	0	103407	0.177186	0.231476	0.0764092	0.598714	0.429366	0.0793062
516	0	0	0	262.27	105.27	3539.43	49.1351	1069.65	1.40426	0.000425	68.0323	21417.9	0.0833333	0.697531	0.074185	24000	98000	0.201355	0.24778	0.101166	0.423065	0.326516	0.0741012
517	0	0	0	257.465	78.6848	6935.68	24.0842	2087.51	19.3639	0.116526	147.07	21697.8	0.0277778	0.333333	4.49137	40025	38833	0.171743	0.159881	0.0173964	0.328174	0.405028	0.822376
518	0	0	0	261.345	83.9802	6043.44	17.6749	1680.67	84.4042	0.715164	120.099	28838.4	0.0555556	1.03704	8.93577	39000	14000	0.154548	0.149789	0.0139033	0.365895	0.343763	0.589236
519	0	0	0	216.147	110.205	2237.69	30.6582	721.368	1402.56	12.6523	120.526	26818.5	2.55021	18.9724	33.1156	15000	0	0.13926	0.140696	0.0112191	0.67015	0.421858	0.157235
520	1	1	0	213.767	120.401	1691.1	34.548	535.711	1261.87	5.9429	134.201	30203.4	13.8084	32.0393	270.602	0	0	0.125702	0.132512	0.00914249	0.840781	0.517598	0.114437
521	1	0	0	139.006	100.887	1809.99	33.2819	586.178	2471	15.5855	99.4933	43807.7	1.97105	7.37737	194.017	0	0	0.113701	0.125155	0.00752504	0.584713	0.163309	0.00888315
522	0	1	0	257.203	124.164	1428.75	43.3271	439.806	593.597	5.71318	100.098	43807.7	5.95062	4.79012	117.973	0	0	0.103094	0.118548	0.0062566	0.772255	0.404784	0.132659
523	0	1	0	175.144	111.355	1218.1	41.002	369.813	1902.27	9.91622	127.816	38144	7.11111	11.3272	981.004	5000	0	0.0937295	0.112625	0.00525521	0.939293	0.653238	0.047752
524	1	1	0	132.497	116.026	1776.38	41.259	538.789	2622.89	15.7304	108.766	38144	7.80556	19.8395	591.567	0	0	0.0854689	0.107322	0.00445955	0.764399	0.342533	0.0121917
525	0	0	0	224.357	123.524	3922.92	51.9449	1490.69	959.497	8.61494	74.9063	39221.6	8.57099	26.6759	13.951	8246.21	0	0.0781862	0.102584	0.00382351	0.262521	0.185223	0.0775309
526	0	0	0	266.017	127.048	2853.84	58.8695	1110.03	244.044	0.712	78.1035	41921.2	0.194444	4.97222	14.1363	15000	0	0.0717686	0.0983636	0.0033122	0.368902	0.183804	0.090403
527	0	0	0	268.375	133.029	2353.45	64.5531	986.598	170.311	0.18059	79.7495	37608	1.45062	29.7963	5.68574	40853.4	0	0.0661157	0.0946151	0.00289913	0.26178	0.176623	0.0606384
528	0	0	0	268.028	132.491	2156.21	61.9133	897.432	150.058	0.111104	101.426	49684.9	0.95679	31.5401	1.93869	33241.5	0	0.0611387	0.0913004	0.00256404	0.358752	0.214594	0.126353
529	0	0	0	266.401	127.492	2207.83	60.7096	897.521	152.675	0.09455	103.084	46612.3	4.50926	32.4969	1.0844	9000	0	0.0567595	0.0883852	0.00229136	0.474778	0.258658	0.148056
530	0	0	0	265.684	130.635	2547.01	57.8754	1011.32	160.231	0.611214	99.3463	30540	29.358	18.6883	0.579043	26570.7	0	0.0529097	0.0858396	0.00206909	0.348467	0.234535	0.126081
531	0	0	0	267.539	128.69	2703.42	55.7757	1064.57	142.873	0.6144	105.165	30557.1	55.3796	4.83951	0.528508	80504.7	0	0.0495295	0.0836377	0.00188794	0.15279	0.152684	0.0976866
532	0	0	0	269.758	126.039	2793.93	53.5672	1104	130.293	0.540675	106.271	28948.1	25.2469	27.821	0.528476	136297	0	0.046567	0.0817569	0.00174068	0.0537905	0.112915	0.0775772
533	0	0	0	272.602	124.91	2886.03	51.865	1145.1	113.066	0.501742	107.586	23127.5	19.6759	59.784	0.528476	142046	0	0.0439774	0.0801781	0.00162173	0.0488648	0.142902	0.0769187
534	0	0	0	274.838	124.281	2931.76	51.0825	1179.46	101.519	0.442525	101.804	32696.6	35.6698	49.5494	0.528476	89894.4	0	0.0417219	0.0788851	0.00152674	0.12466	0.177955	0.0931404
535	0	0	0	276.175	124.908	2932.19	51.7107	1216.51	87.5924	0.309597	108.591	32696.6	72.8858	20.2037	0.528476	48020.8	9848.86	0.0397673	0.0778644	0.00145239	0.263336	0.222659	0.133507
536	0	0	0	276.896	127.178	3012.13	53.7164	1302.77	184.183	1.45298	115.775	31377.7	93.8426	3.66667	0.468292	41000	31144.8	0.0380852	0.0771054	0.00139615	0.304341	0.243224	0.155489
537	0	0	0	272.356	131.749	3060.17	59.3706	1383.51	958.745	2.62309	116.963	26409.4	94.7901	3.7963	0.467749	52009.6	45221.7	0.0366518	0.0765996	0.00135617	0.31947	0.230654	0.064251
538	0	0	0	248.824	134.801	3128.51	60.7576	1382.34	1600.6	3.04233	105.496	30141.3	95.5864	3.3642	0.405092	97082.4	82152.3	0.0354471	0.076341	0.00133115	0.132287	0.100801	0.00732624
539	0	0	0	272.65	140.029	2903.65	64.0251	1313.17	928.81	2.76711	118.956	27806.9	88.6667	10.534	0.276653	133843	132189	0.0344546	0.0763258	0.00132031	0.0804234	0.132612	0.0180032
540	0	0	0	259.995	140.788	2866.5	64.0136	1309.15	1453.86	3.3102	117.874	33325.9	85.0247	10.3796	0.223028	117346	177003	0.0336612	0.0765523	0.00132329	0.118252	0.12209	0.00634095
541	0	0	0	227.299	134.298	3049.91	58.9472	1340.95	1619.14	5.59709	105.936	59363.4	77.0309	7.62963	0.229023	117000	190032	0.0330568	0.077021	0.0013402	0.0659915	0.0553353	0.00264097
542	0	0	0	228.944	127.47	3158.58	54.0686	1128.13	1439.21	3.69808	110.958	27877.7	27.3611	8.38889	0.237455	126463	144499	0.0326341	0.0777343	0.00137157	0.0663371	0.0798388	0.0063235
543	0	0	0	210.767	122.912	3169.39	47.8181	798.504	1313.46	5.98393	103.965	28625.6	5.43519	0.432099	0.367639	155878	106527	0.0323886	0.0786969	0.00141839	0.0317824	0.0576748	0.00750029
544	0	0	0	240.846	120.165	3215.31	40.8751	1117.66	987.838	5.31087	107.716	22692.7	10.5741	1.7963	0.396279	197408	78243.2	0.0323186	0.0799154	0.0014822	0.0159369	0.0544868	0.0161204
545	0	0	0	233.105	121.109	3315.77	34.9949	1126.07	1384.52	4.07834	101.257	36024.1	1.37346	0.731481	0.724892	244773	61000	0.0324249	0.0813987	0.00156513	0.00640757	0.0232212	0.00503787
546	0	0	0	249.301	123.188	3187.77	31.9023	1043.34	851.52	2.3722	117.596	22999.6	0.0709877	1.11728	0.744065	249552	61522.4	0.0327113	0.0831578	0.00167002	0.00747384	0.0390186	0.0171782
547	0	0	0	241.47	127.063	2818.7	33.6469	980.639	1033.51	3.54864	108.365	31331.9	0.0555556	0.697531	0.769801	225621	43104.5	0.0331845	0.0852062	0.00180062	0.0112081	0.036886	0.0126478
548	0	0	0	233.62	129.978	2442.92	36.9684	898.831	805.099	2.99362	112.245	25915.4	4.63889	2.46605	0.82506	189169	13000	0.0338542	0.0875595	0.00196176	0.0195763	0.0493018	0.023139
549	0	0	0	226.9	129.7	2019.95	47.6105	825.233	962.51	3.62084	108.657	21663	23.679	3.05864	2.35752	164125	0	0.0347339	0.0902362	0.00215971	0.0304889	0.0562641	0.0158187
550	0	0	0	233.988	123.279	1417.25	59.1181	639.126	819.323	2.72802	106.523	43502.5	7.62037	1.54321	0.814692	131522	0	0.0358407	0.0932572	0.00240251	0.064804	0.060858	0.0182216
551	0	0	0	241.373	117.167	1027.83	70.0268	500.372	612.717	3.10213	108.196	20815.2	1.06173	1.45988	1.69528	100090	0	0.0371964	0.0966464	0.00270053	0.127054	0.118481	0.0319229
552	0	0	0	243.414	113.431	1139.36	68.0935	390.501	531.073	2.18157	110.91	27304.1	0.0555556	1.04012	1.26151	93000	0	0.0388277	0.100431	0.0030672	0.162662	0.132381	0.0387319
553	0	0	0	251.005	110.924	1782.99	59.5246	322.573	673.393	1.72877	107.217	19843.3	0.29321	0.657407	0.641145	91389.3	0	0.0407672	0.10464	0.00351995	0.217677	0.180782	0.0405153
554	0	0	0	265.658	110.214	2106.68	55.1912	381.896	273.322	2.12803	112.835	19108	2.6142	0.694444	0.322205	45607	0	0.0430544	0.109307	0.00408153	0.438192	0.344053	0.166596
555	0	0	0	266.392	112.986	2255.87	52.4559	433.412	142.49	1.19401	110.59	40814.5	0.0432099	0.37037	0.21333	36000	0	0.0457369	0.11447	0.00478177	0.460712	0.303075	0.19139
556	0	0	0	267.834	115.401	2242.07	51.1362	454.874	84.1455	0.514765	111.78	29169.4	0.00925926	0.490741	0.096114	46227.7	29966.6	0.048872	0.120169	0.00565998	0.410627	0.312038	0.151205
557	0	0	0	266.277	115.88	2274.97	50.2924	492.679	131.388	1.4677	111.303	16572	0.0648148	0.503086	0.095059	92309.3	9219.54	0.0525281	0.126449	0.00676831	0.207814	0.257919	0.132066
558	0	0	0	261.719	115.166	2413.23	49.5308	549.937	215.775	2.47223	106.188	31681	0.227273	0.955791	0.070531	132136	9000	0.0567869	0.133357	0.00817622	0.0922598	0.159886	0.0835867
559	0	0	0	267.362	113.506	2423.85	49.7791	574.444	121.647	1.28592	111.39	31681	3.54745	3.39713	0.036813	112272	7000	0.061746	0.140946	0.0099768	0.14641	0.207101	0.119549
560	0	0	0	265.258	112.397	2349.01	47.9661	570.308	128.223	1.23967	108.357	27047.9	19.1277	7.47287	0.19395	61294.4	9899.5	0.0675216	0.149272	0.0122953	0.327089	0.305011	0.128397
561	0	0	0	265.993	111.459	2319.3	42.9096	562.772	87.9362	0.607189	100.215	29852.7	26.6512	24.7907	1.21746	34000	23000	0.0742516	0.158395	0.0153011	0.456136	0.362352	0.0930991
562	0	0	0	263.232	111.835	2470.81	42.861	629.39	128.99	1.66456	114.205	29852.7	0.504455	0.203092	0.672782	34525.4	29546.6	0.0820991	0.168377	0.0192236	0.481856	0.38261	0.21463
563	0	1	0	262.197	112.411	2470.36	39.9342	634.208	104.458	1.58518	109.796	22670.6	7.54938	5.1142	1.57045	42000	52430.9	0.0912564	0.179284	0.0243743	0.438318	0.38605	0.146385
564	0	0	0	257.325	109.283	2487.09	38.8172	657.606	90.8955	0.377518	109.813	24261.8	9.85494	8.00926	4.07413	43965.9	87000	0.101948	0.191185	0.0311759	0.41547	0.35417	0.0897874
565	0	0	0	252.471	109.007	2714.8	41.7816	782.781	103.098	1.0513	119.012	23189.4	4.60494	28.7315	0.62574	72917.8	100846	0.114435	0.204147	0.0401993	0.268311	0.351495	0.0997098
566	0	0	0	253.489	109.022	3357.53	47.5511	1076.3	62.7627	0.365857	95.452	26422.8	5.93827	18.8889	1.70613	33060.6	97509	0.129016	0.218239	0.0522098	0.33578	0.337096	0.0903466
567	0	1	0	256.076	109.925	3704.72	45.1497	1157.94	53.5698	0.513184	104.488	18362.8	0.635802	13.7253	0.61743	2000	53413.5	0.146027	0.233526	0.0682175	0.535704	0.491767	0.302587
568	0	0	0	259.504	113.285	3722.86	50.5769	1168.96	39.1739	0.56182	90.213	28038.5	1.77469	24.4383	0.075601	24083.2	42000	0.165838	0.25007	0.0895224	0.407746	0.421804	0.225326
569	1	0	0	260.692	116.991	3574.57	56.8255	1176.71	1.0625	0.000482	61.7666	15823.2	3.65741	33.3395	0.016151	40816.7	47853.9	0.188843	0.267925	0.117729	0.272085	0.347183	0.0830543
570	0	0	0	257.878	78.5637	7347.06	30.1307	2414.25	10.4637	0.102476	132.913	27916.4	9.46914	24.9907	49.2481	9000	8000	0.162666	0.146856	0.0149242	0.373032	0.423912	0.825866
571	0	1	1	250.657	92.7124	4882.31	27.5212	1512.41	301.62	3.09727	134.112	29620.5	44.1265	12.6389	34.9174	0	0	0.146313	0.137899	0.0120859	0.613805	0.460918	0.591425
572	1	1	0	202.107	115.327	1378.24	36.3585	471.533	1369.55	10.2413	120.002	28838.4	21.071	6.76852	85.2983	0	0	0.131782	0.129836	0.00987864	0.730849	0.345708	0.072462
573	1	0	0	127.835	100.057	1599.56	37.7429	559.857	2658.17	11.4829	111.196	20489.4	17.7809	47.2068	99.2078	10000	0	0.118898	0.122586	0.00815105	0.494279	0.147678	0.00292411
574	1	0	0	214.275	113.983	1835.69	39.8571	606.666	1352.9	9.75604	91.6684	25791.3	32.8457	57.1698	30.219	24000	0	0.107495	0.116074	0.00679014	0.496558	0.289534	0.0199901
575	1	1	0	264.173	123.396	1705.36	45.6636	574.886	529.98	4.71178	106.25	25966.8	77.8889	17.2407	75.8265	10000	0	0.0974163	0.110232	0.00571125	0.712226	0.440069	0.0976737
576	0	0	0	115.709	99.7884	1469.27	34.8045	426.777	2887.98	10.8117	121.671	34119.5	86.9907	8.07716	1148.4	23259.4	0	0.0885165	0.105	0.00485063	0.89481	0.428751	0.00248293
577	1	1	0	190.281	111.149	3166.64	43.7833	1025.53	1571.16	8.22951	84.594	53708.5	81.3426	9.5679	69.0958	0	0	0.0806629	0.100323	0.00416007	0.407134	0.128065	0.0123766
578	1	0	0	262.585	121.468	2841.28	51.9373	976.929	302.969	0.522049	65.5177	53708.5	87.8364	5.01543	119.695	2000	0	0.0737357	0.0961514	0.00360293	0.497103	0.189215	0.0277766
579	0	1	0	267.186	124.199	2483.71	56.7215	966.214	230.562	0.238867	106.348	39747.1	90.1944	3.67901	5.08068	0	0	0.0676277	0.0924432	0.0031512	0.555075	0.27087	0.113196
580	0	0	0	268.5	131.074	2339.85	61.1701	967.333	196.151	0.29996	102.288	37034.8	88.1944	4.0463	4.0806	38000	0	0.0622435	0.0891596	0.00278336	0.336229	0.199712	0.0781764
581	0	0	0	267.525	132.014	2299.25	61.1364	961.539	190.479	0.219594	110.615	24850.7	89.8086	3.23457	1.07164	71554.2	0	0.0574988	0.0862669	0.00248282	0.208613	0.179636	0.0770405
582	0	0	0	267.363	128.939	2269.91	61.3492	933.425	159.097	0.31745	101.092	24850.7	37.3889	9.99074	1.06079	64000	0	0.0533195	0.0837354	0.0022367	0.213125	0.176561	0.0840392
583	0	0	0	266.581	128.552	2475.72	58.0412	988.647	160.942	0.567364	104.605	30540	0.354938	0.564815	0.579056	68709.5	0	0.0496405	0.0815394	0.00203498	0.193844	0.159028	0.138213
584	0	0	0	266.739	127.236	2728.84	53.615	1066.41	171.531	0.509554	105.044	30540	1.98457	0.280864	0.528476	102450	0	0.0464052	0.0796566	0.00186986	0.102293	0.118761	0.116049
585	0	0	0	267.427	124.942	2867.38	51.2508	1116.74	138.998	0.593766	101.839	25066.1	2.1142	0.348765	0.528476	150306	13152.9	0.0435642	0.0780678	0.00173521	0.0369485	0.0786244	0.0700967
586	0	0	0	269.403	123.578	2946.01	49.513	1149.61	115.573	0.368642	101.432	35623.2	0.317901	0.54321	0.528476	136000	31064.4	0.0410746	0.0767568	0.00162629	0.0485735	0.0801383	0.0713306
587	0	0	0	271.299	123.264	2974.74	48.8621	1174.34	94.2133	0.308702	104.363	31187.1	0.108025	4.89815	0.568591	80000	37215.6	0.0388995	0.0757102	0.00153937	0.144468	0.145808	0.12197
588	0	0	0	272.264	122.983	2953.39	49.872	1196.06	82.9395	0.173933	110.985	31187.1	0.20679	0.895062	0.958307	25000	59908.3	0.0370071	0.074917	0.00147161	0.359194	0.233626	0.194925
589	0	0	0	272.947	123.831	2925.52	54.6277	1256.23	98.8254	0.729019	108.099	27308.9	0.876543	0.611111	1.05991	0	79404	0.0353703	0.0743687	0.00142083	0.458823	0.278817	0.194529
590	0	0	0	274.145	129.82	3090.92	61.0992	1406.1	289.074	1.48658	112.647	25365.3	2.45988	0.984568	0.31418	32000	98995	0.0339658	0.0740588	0.00138547	0.303544	0.239001	0.157142
591	0	0	0	273.826	133.326	3175.55	55.7008	1312.22	483.786	3.11768	110.544	24118.9	5.5216	2.48148	0.292952	88000	120433	0.0327743	0.0739833	0.00136445	0.143493	0.183469	0.0823575
592	0	0	0	269.13	133.632	3168.07	55.1071	1279.97	940.613	4.84719	118.577	17955.7	5.08951	0.728395	0.292786	89140.3	158836	0.0317795	0.0741398	0.00135713	0.18457	0.218612	0.0555146
593	0	0	0	255.939	132.356	3150.88	51.498	1241.62	1125.62	4.3131	117.623	26488.4	0.623457	0.246914	0.279553	61660.4	205828	0.0309684	0.0745284	0.0013633	0.269436	0.205558	0.0279701
594	0	0	0	225.175	128.532	3048.5	48.5828	1197.44	1179.99	3.87018	120.464	26524.6	10.4722	1.98457	0.273837	61000	222928	0.0303306	0.0751508	0.00138313	0.191356	0.13593	0.0122396
595	0	0	0	207.73	124.669	2996.85	44.8477	1149.45	1104.53	2.56665	107.034	29130.2	3.87654	2.80247	0.269611	77620.9	184114	0.0298583	0.0760108	0.00141724	0.0950229	0.0696132	0.00601342
596	0	0	0	224.446	121.415	2853.56	41.6257	1066.4	893.911	3.65399	103.067	29130.2	0.67284	1.46605	0.693335	119708	152948	0.0295462	0.0771143	0.00146664	0.052296	0.0637815	0.00868049
597	0	0	0	238.171	119.743	2759.96	34.0367	954.732	673.629	3.58689	102.988	26526.8	0.12963	1.3179	0.329806	170300	125925	0.0293913	0.0784691	0.00153289	0.024621	0.0541798	0.0107953
598	0	0	0	235.147	120.648	2719.44	31.5195	894.204	865.955	4.81104	107.675	36659.8	0.0246914	0.808642	0.385168	223486	116000	0.0293931	0.0800851	0.00161807	0.00998985	0.0341777	0.00787778
599	0	1	0	238.215	122.688	2627.12	33.4229	861.184	848.064	3.70494	111.947	28914.9	0.148148	1.33642	0.648737	239842	103000	0.0295536	0.0819744	0.00172499	0.00797429	0.033736	0.00805273
600	0	0	0	248.594	124.553	2386.77	38.7088	830.821	595.068	2.92476	108.789	22133.3	2.46605	2.78395	0.209003	191230	47000	0.029877	0.0841515	0.00185727	0.0214751	0.0607487	0.0225732
601	0	0	0	251.844	125.29	2068.73	47.9667	797.426	522.701	3.46212	102.765	24605.1	10.9259	2.20679	0.247546	146455	0	0.0303706	0.086633	0.00201958	0.0487333	0.086005	0.0395957
602	0	0	0	264.799	121.876	1592.03	64.4715	746.723	316.693	1.97901	96.5685	33540.8	12.9739	7.14511	0.182266	112254	0	0.0310441	0.0894382	0.0022179	0.0924915	0.105278	0.039756
603	0	1	0	268.057	116.849	1272.86	76.396	671.831	290.655	1.78063	105.424	35509.7	11.6106	5.70896	0.365407	100000	0	0.0319108	0.0925892	0.00245988	0.130985	0.128912	0.0538952
604	0	0	0	267.018	113.289	1087.95	84.5551	611.291	238.715	1.76543	114.834	22092.2	8.4194	1.91688	1.05848	52325.9	0	0.0329876	0.0961106	0.00275533	0.302231	0.229958	0.107584
605	0	1	0	263.425	111.764	1128.39	84.9198	618.992	197.669	1.34283	102.208	34464.2	5.70974	0.795475	1.70821	37000	0	0.0342953	0.10003	0.00311684	0.31907	0.190664	0.0755748
606	0	0	0	263.906	111.308	1396.2	78.3681	636.978	280.863	2.04204	108.941	29382.1	4.54328	4.33863	1.40135	42059.5	0	0.0358596	0.104379	0.00356067	0.335039	0.233228	0.103605
607	0	0	0	269.869	112.228	1728.71	67.8562	422.763	135.809	0.66946	111.624	19437.7	3.29718	0.911063	0.405388	28000	0	0.0377118	0.109191	0.00410783	0.48505	0.344887	0.161766
608	0	0	0	268.742	114.658	1963.05	60.9486	345.91	94.7076	0.454159	116.264	22066.6	1.53299	1.68544	0.030283	0	0	0.0398897	0.114505	0.00478573	0.659734	0.449866	0.257496
609	0	0	0	267.739	116.943	2094.22	56.85	416.539	124.719	0.516882	115.647	19565.4	4.56763	0.842572	0.079225	29000	0	0.0424385	0.120361	0.00563016	0.506864	0.385926	0.212855
610	0	0	0	264.296	118.13	2222.96	53.9701	484.258	172.442	0.864584	124.301	21267.3	2.46243	3.98203	0.095059	85000	42000	0.0454129	0.126805	0.00668822	0.249173	0.289105	0.140415
611	0	0	0	260.005	117.906	2405.7	52.7489	563.078	318.458	3.85453	114.783	26831.7	5.29321	5.10802	0.054486	140000	51000	0.0488781	0.133886	0.00802213	0.0835366	0.187326	0.0762365
612	0	0	0	262.836	116.511	2597.05	52.9322	657.007	270.722	3.23234	115.315	28081.7	6.66975	14.8549	0.050676	139176	0	0.052912	0.141657	0.00971452	0.0820009	0.200911	0.123112
613	0	0	0	265.032	115.032	2549.15	49.5672	689.863	184.278	1.56768	101.395	19804.5	7.85185	13.7037	1.04015	102577	0	0.0576077	0.150174	0.0118756	0.141321	0.229755	0.0909214
614	0	0	0	264.14	113.712	2421.71	45.7636	649.923	134.727	0.868063	110.52	31024.3	8.02778	31.4444	1.5755	89000	48000	0.0630763	0.159498	0.0146531	0.20264	0.276261	0.0800427
615	0	0	0	261.686	113.512	2604.33	45.8458	669.239	135.276	0.835548	97.155	19827.5	3.34568	25.8519	0.378453	44000	82873.4	0.0694497	0.169692	0.0182452	0.350227	0.356529	0.060966
616	0	0	0	257.193	112.954	2483.48	42.7068	666.076	129.224	1.07294	109.705	22485.8	1.33025	32.7747	0.770403	0	95257.5	0.0768844	0.180821	0.0229188	0.604012	0.501238	0.114979
617	0	0	0	251.37	112.74	2397.73	42.4511	664.054	154.164	0.925091	107.695	24979.2	12.4105	25.5679	1.07167	13000	130484	0.0855655	0.192953	0.029033	0.520768	0.428352	0.0607392
618	0	0	0	249.307	114.871	2518.51	45.5692	740.241	160.495	0.489655	115.448	26553.5	31.6173	16.0617	0.088469	69000	144000	0.0957099	0.206156	0.0370697	0.254702	0.305308	0.0425315
619	0	0	0	250.431	117.818	3018.53	46.5158	952.229	115.355	0.983348	103.44	17947.5	27.3117	11.0895	0.123635	65863.5	88000	0.107571	0.220497	0.0476715	0.215159	0.310317	0.0768725
620	0	0	0	252.814	121.823	3327.66	48.3839	1056.96	77.5839	0.239107	107.094	33183.3	12.3488	53.3549	0.299934	35000	33000	0.121439	0.23604	0.0616849	0.349107	0.443068	0.202641
621	1	1	0	256.499	125.31	3446.56	54.6828	1133.71	55.3274	0.541295	95.4175	22937.1	22.608	74.25	6.45492	0	0	0.137645	0.252845	0.080203	0.503064	0.592909	0.26556
622	0	0	0	260.393	122.113	3507.32	58.9005	1211.03	19.0715	0.263544	100.049	31419	33.2593	59.1481	0.396687	21000	17000	0.156557	0.270961	0.104592	0.416208	0.529153	0.286164
623	0	0	0	260.982	120.57	3544.36	61.2105	1261.37	1	0	41.6123	3628.09	76.9599	15.142	0.011557	57070.1	58249.5	0.17857	0.290431	0.136472	0.152598	0.269378	0.0231386
624	0	0	0	263.111	89.7225	7032.98	26.708	2133.56	71.6345	0.368219	135.321	17321	73.2901	16.9074	61.158	20124.6	17204.7	0.155023	0.13509	0.0126963	0.421986	0.482895	0.727412
625	1	0	0	213.449	110.13	3030.25	33.0099	1018.88	817.498	6.19959	125.55	40456.3	87.8241	8.49383	249.526	14000	0	0.139424	0.12716	0.0104238	0.638902	0.352797	0.135444
626	1	1	1	223.582	121.03	1332.76	38.1319	438.479	1150.6	6.70504	136.308	40456.3	95.2346	3.34877	786.366	0	0	0.125562	0.120028	0.00863467	0.955018	0.727557	0.122931
627	0	0	0	132.636	102.186	2133.74	37.459	679.65	2759.05	11.0224	100.56	30458.1	92.358	1.5216	59.6377	43000	0	0.113271	0.113619	0.00721742	0.287309	0.0642731	0.00112588
628	0	0	0	245.042	122.124	2172.93	47.1384	818.825	876.489	7.46403	105.598	30585	88.4198	1.12346	30.5038	33000	0	0.102389	0.107868	0.00608798	0.490822	0.277166	0.0683899
629	0	0	0	218.46	108.225	1631.81	43.0243	566.507	1223.04	10.9818	125.244	34119.5	70.4043	4.84568	14.323	40224.4	0	0.0927677	0.102715	0.0051826	0.482771	0.26232	0.0713128
630	0	0	0	161.419	98.5071	1960.63	34.1932	564.681	1951.02	11.8311	103.198	34119.5	3.77778	1.25926	3.911	49000	0	0.0842669	0.0981051	0.00445275	0.24489	0.0858671	0.00994189
631	0	0	0	241.095	118.375	2971.51	44.672	979.015	709.559	4.51488	68.5233	49446.8	0.00617284	0.0771605	28.5754	0	0	0.0767608	0.0939911	0.00386126	0.443679	0.160485	0.048348
632	0	0	0	263.999	122.181	2684.48	49.5291	937.534	281.776	0.315202	87.798	49446.8	6.31173	0.234568	6.27448	8000	0	0.0701353	0.0903301	0.00337959	0.476687	0.190216	0.102224
633	0	0	0	268.584	123.593	2591.96	52.6938	972.461	241.592	0.232984	96.7157	25985.5	13.1759	2.15432	3.8729	42000	0	0.0642885	0.0870844	0.00298568	0.325061	0.200133	0.107774
634	0	0	0	270.847	128.936	2432.34	56.0492	973.283	225.411	0.319778	112.592	37034.8	0.444444	0.367284	2.29399	56639.2	0	0.0591298	0.0842208	0.0026624	0.293932	0.193015	0.186667
635	0	0	0	269.058	129.952	2427.92	57.6763	997.349	236.287	0.291249	101.744	20937.5	0.0462963	1.72531	1.14741	93236.3	0	0.054579	0.0817099	0.00239641	0.135477	0.139312	0.0945023
636	0	0	0	267.176	128.231	2444.64	57.4373	995.259	205.854	0.268781	109.428	23623.3	0.0462963	0.867284	1.17968	120000	0	0.0505657	0.0795264	0.00217725	0.0834588	0.113518	0.0998029
637	0	0	0	266.607	126.937	2563.78	54.8689	1017.61	224.96	0.221001	103.314	28726.9	0.478395	1.19753	0.586327	122577	4000	0.047028	0.077648	0.00199675	0.0730156	0.0965763	0.0761273
638	0	0	0	266.738	125.421	2751.52	51.202	1066.05	190.01	0.234703	101.335	27081	0.561728	1.52778	0.534238	144222	40249.2	0.0439119	0.0760559	0.00184844	0.0443273	0.0789277	0.0492115
639	0	0	0	267.137	123.494	2897.71	48.3311	1107.33	122.909	0.501408	112.556	27081	1.38889	0.771605	0.630608	181373	61400.3	0.0411704	0.0747338	0.00172726	0.0222222	0.065846	0.0541248
640	0	0	0	266.812	122.277	3005	46.4706	1145.69	122.605	0.694572	106.901	20337.6	3.99383	0.574074	0.680942	136938	87023	0.0387625	0.0736684	0.00162922	0.0491593	0.0966945	0.0534993
641	0	0	0	267.55	122.609	3051.91	45.7192	1172.93	112.914	0.553507	104.856	23709.2	10.3549	0.891975	0.951476	81584.3	93086	0.0366529	0.0728485	0.00155123	0.135616	0.145802	0.072918
642	0	0	0	268.519	122.905	3040.16	46.7901	1193.92	97.0175	0.420155	105.461	24327	43.713	4.60802	1.65034	29681.6	109124	0.034811	0.0722655	0.0014909	0.312559	0.223029	0.0772623
643	0	0	0	269.584	124.276	3006.66	50.4345	1230.5	157.717	0.915249	111.691	17826.9	8.04938	2.75309	1.54904	16000	133540	0.0332106	0.0719128	0.00144642	0.3917	0.278262	0.116751
644	0	0	0	270.81	129.347	3189.37	50.8814	1301.71	146.442	0.437528	113.771	21055.5	2.62346	2.72222	0.660679	35777.1	138311	0.0318294	0.0717857	0.0014165	0.29082	0.239652	0.118418
645	0	0	0	270.681	132.457	3280.37	47.9884	1268.62	204.451	0.863607	104.76	27701.3	1.01543	1.7037	0.292786	89442.7	137000	0.0306484	0.0718818	0.00140028	0.11535	0.142757	0.0608308
646	0	0	0	268.065	131.69	3399.57	44.224	1252.58	363.021	1.96886	122.223	30877.4	0.858025	1.19753	0.292786	65276.3	141908	0.0296518	0.0722005	0.0013973	0.224003	0.217908	0.128367
647	0	0	0	247.08	127.738	3322.52	42.2124	1194.69	747.169	6.2736	107.573	40157.4	0.216049	1.91358	0.288816	10816.7	165584	0.0288265	0.072743	0.00140747	0.410289	0.250095	0.0764878
648	0	0	0	240.212	123.543	2874.94	42.6076	1060.43	823.871	6.40891	97.0799	27496.7	2.01852	2.08333	0.279953	6000	202410	0.028162	0.0735124	0.00143109	0.414119	0.233465	0.0253659
649	0	0	0	233.903	121.15	2699.56	39.4415	971.666	730.272	3.19765	117.141	25405.2	11.6111	3.53086	0.279953	48373.5	228862	0.02765	0.0745138	0.00146882	0.253873	0.169162	0.0160055
650	0	0	0	226.992	119.293	2577.56	35.2952	892.001	833.773	2.72225	104.496	23913.2	3.39433	0.636637	0.266619	103175	201517	0.0272848	0.0757541	0.00152176	0.088514	0.0813407	0.00571243
651	0	0	0	239.903	118.146	2378.25	32.1458	794.782	569.293	2.21684	102.637	25747.2	2.72848	0.62039	0.390908	159113	178844	0.0270626	0.0772423	0.00159148	0.0344058	0.0573537	0.00570246
652	0	0	0	247.601	118.637	2199.64	33.6186	739.424	435.792	1.77158	103.233	18513.7	5.17901	0.302469	0.122909	215084	159050	0.0269817	0.0789894	0.00168007	0.0121689	0.0410811	0.00482215
653	0	0	0	243.263	120.259	2172.1	39.6582	763.513	513.058	3.84725	110.1	35192.9	3.66049	0.839506	0.159049	222596	103078	0.0270425	0.0810084	0.0017903	0.0102264	0.0375755	0.0111008
654	0	0	0	255.512	120.997	2062.81	48.5274	779.815	243.833	1.31798	104.644	20007.8	3.90123	0.601852	0.054428	169098	47169.9	0.0272478	0.0833148	0.00192573	0.0282989	0.0674264	0.0262297
655	0	0	0	263.136	120.659	1870.56	62.185	807.125	169.816	1.25076	97.6929	18669.1	4.4321	0.432099	0.360562	116078	0	0.0276025	0.0859262	0.0020909	0.0735815	0.106471	0.0523122
656	0	0	0	268.862	119.349	1596.93	76.4302	796.172	109.109	0.366147	101.704	18669.1	3.41445	1.15781	1.03509	68014.7	0	0.0281138	0.0888628	0.0022916	0.182212	0.166577	0.0817343
657	0	0	0	270.63	116.87	1422.9	80.3291	746.478	97.7441	0.132852	99.0981	22395.9	5.279	0.84638	1.30651	45000	0	0.028792	0.0921475	0.00253517	0.268418	0.190465	0.0807804
658	0	0	0	272.729	112.803	1451.54	86.6901	819.118	103.466	0.352823	102.327	33584.3	3.71343	1.2071	0.655692	37000	0	0.02965	0.0958061	0.00283097	0.296359	0.191664	0.100504
659	1	0	0	273.531	111.043	1476.54	90.3653	844.879	138.667	0.878381	110.207	34464.2	6.98187	1.75298	2.55641	0	0	0.0307044	0.0998671	0.00319093	0.499095	0.284946	0.175674
660	0	0	0	266.294	111.863	1449.75	85.7404	773.561	193.238	1.14285	116.469	37118	2.48975	4.06563	0.736497	20000	0	0.0319754	0.104363	0.00363034	0.413428	0.255454	0.167688
661	0	0	0	269.032	113.638	1579.69	75.8879	763.058	147.764	0.654695	106.799	30204.9	6.98765	7.66358	0.068498	35000	19416.5	0.0334879	0.109328	0.00416883	0.339693	0.237992	0.09825
662	0	0	0	269.177	116.207	1785.61	67.1438	559.774	130.878	0.447669	111.07	22066.6	7.53395	18.463	0.025521	21000	20000	0.0352721	0.114801	0.00483181	0.4822	0.363087	0.13466
663	0	0	0	266.944	118.785	1953.08	61.6785	399.742	186.873	0.996593	106.571	19727.3	7.05247	16.1605	0.041113	35805	21377.6	0.0373642	0.120825	0.00565221	0.440086	0.366665	0.111709
664	0	0	0	264.798	120.438	2072.77	57.6376	452.344	186.975	0.614524	118.51	22056.9	17.571	24.3549	0.071277	87555.7	48373.5	0.039808	0.127445	0.006673	0.226009	0.292953	0.0807987
665	0	0	0	261.555	119.985	2194.55	56.8062	513.583	268.875	1.34921	114.387	31743.6	4.29938	27.9228	0.080952	141566	70178.3	0.0426556	0.134712	0.00795046	0.079355	0.178304	0.0411015
666	0	0	0	257.61	118.396	2387.17	55.1395	607.685	364.965	3.32578	111.514	28081.7	4.20988	35.466	0.524093	180205	43000	0.0459698	0.142678	0.00955873	0.0335395	0.14528	0.0390791
667	0	0	0	262.034	116.212	2443.9	51.4709	682.482	250.464	1.61129	107.182	21677.1	21.963	24.6111	1.74317	153708	43000	0.0498253	0.151402	0.0115958	0.0538472	0.164345	0.0377039
668	0	0	0	260.847	115.197	2442.42	49.8701	699.294	201.645	0.983255	107.117	31024.3	4.9321	11.4383	0.631535	100130	65115.3	0.0543115	0.160944	0.0141917	0.143724	0.209527	0.0571649
669	0	0	0	258.214	114.695	2474.78	48.5486	697.12	198.278	1.05936	113.22	23540.8	8.58951	39.7068	0.353591	46486.6	94085.1	0.0595353	0.171366	0.0175196	0.352601	0.397006	0.0758704
670	0	0	0	252.797	114.636	2462.55	46.3763	717.982	217.617	1.15804	107.559	18396.5	26.7315	65.7346	0.353909	15000	94000	0.0656235	0.182736	0.0218104	0.480705	0.500763	0.0584378
671	1	1	0	248.783	116.343	2420.98	44.5811	711.647	155.363	1.42404	107.79	26240.2	59.1605	31.3333	0.425801	19849.4	107912	0.0727272	0.195118	0.0273722	0.441405	0.414919	0.0501015
672	1	0	0	246.005	119.651	2403.6	43.7006	715.393	238.297	0.950861	108.991	26240.2	68.3117	22.0679	0.279502	70611.6	143178	0.081025	0.208582	0.0346153	0.225277	0.292393	0.0216081
673	0	0	0	250.169	124.078	2585.38	45.287	805.928	205.084	1.10916	101.385	23008.1	72.2346	16.4414	0.081464	93621.6	89106.7	0.0907271	0.223192	0.0440833	0.143062	0.25657	0.0295758
674	0	0	0	252.722	129.238	2789.69	49.665	900.306	105.044	0.322202	106.108	21001.1	81.608	11.3272	0.626383	41340.1	35846.9	0.102079	0.23901	0.0564897	0.328086	0.395115	0.107597
675	0	0	0	255.385	130.797	3042.96	56.3808	1045.81	75.9466	0.443894	103.77	28895	85.179	10.0062	0.373019	22000	0	0.115366	0.256094	0.0727557	0.396215	0.435047	0.203583
676	0	0	0	260.195	125.495	3369.71	60.3291	1208.83	75.2466	0.80313	94.7424	21551.9	79.4259	7.59259	0.834468	1000	0	0.130912	0.274492	0.0940403	0.477025	0.504865	0.259373
677	0	0	0	261.861	121.803	3528.29	62.0151	1291.31	4.69682	0.017247	29.5416	15324.9	78.7716	3.94444	0.011557	11045.4	11180.3	0.14908	0.294239	0.121742	0.256923	0.287422	0.0303118
678	0	0	0	262.792	90.6718	6464.58	22.9103	1712.39	7.39631	0.029921	119.895	20718.8	59.716	3.09259	8.86727	19000	9000	0.165373	0.132247	0.0129639	0.458468	0.410194	0.590658
679	0	0	0	262.922	98.9812	8097.07	16.7324	2295.28	175.926	1.39977	127.964	20718.8	25.0957	3.05864	11.3708	33015.1	0	0.148623	0.124462	0.0107061	0.303379	0.41518	0.85611
680	0	0	0	209.64	124.618	3423.91	30.9596	1146.11	1399.09	7.73009	113.156	52498.9	0.314815	0.299383	38.5939	25238.9	0	0.133696	0.117458	0.00891612	0.468492	0.188118	0.114943
681	1	1	0	183.202	124.46	1903.75	36.3879	630.688	1890.23	8.44265	119.047	40456.3	0.12963	0.311728	113.763	21000	0	0.120427	0.111164	0.00748881	0.59454	0.18713	0.0311573
682	0	0	0	118.864	105.402	1951.77	29.0983	475.163	2835.56	10.2014	99.9948	30585	1.54321	0.296296	23.1919	34000	0	0.108655	0.105513	0.00634423	0.310295	0.0527544	0.0014905
683	1	1	0	236.768	122.583	1641.82	48.1994	607.753	936.521	6.74666	100.981	30585	2.5679	0.41358	108.022	0	0	0.0982276	0.100447	0.00542127	0.695196	0.321989	0.0887041
684	0	0	0	172.346	96.061	1643.7	31.3376	422.145	1586.45	11.7469	118.451	35125.8	5.59568	1.17901	33.0488	23000	0	0.0890002	0.0959127	0.00467304	0.452902	0.15972	0.0343338
685	0	0	0	244.636	119.031	2446.55	34.7042	745.407	688.913	2.8486	93.386	32383.1	0.138889	1.90741	2.60465	72180.3	0	0.0808413	0.0918633	0.00406341	0.241583	0.132826	0.043879
686	0	0	0	250.074	123.371	2930.55	44.8441	1011.46	1204.94	10.4414	102.823	24580	7.2037	1.34568	4.91581	53000	0	0.0736306	0.0882567	0.0035644	0.365326	0.278033	0.143951
687	0	0	0	267.686	129.199	2724.46	46.1503	966.023	301.021	0.106385	97.6157	22323.2	1.81481	0.83642	5.01501	53600.4	0	0.0672597	0.0850558	0.00315426	0.295228	0.193676	0.112666
688	0	0	0	272.358	131.083	2699.58	50.1415	1018.85	287.793	0.405721	98.2445	25985.5	0.0833333	1.91975	5.95028	18000	0	0.0616318	0.0822279	0.00281598	0.464023	0.257784	0.171174
689	0	0	0	274.386	132.32	2543.01	52.8712	1014.82	294.599	0.183	97.8796	16810.3	0.138889	0.907407	2.13818	18248.3	0	0.0566607	0.0797441	0.00253624	0.459672	0.267483	0.158867
690	0	0	0	272.76	130.228	2514.26	53.5573	1013.36	275.916	0.215697	107.016	20474.4	1.01852	0.364198	1.968	60728.9	6000	0.0522702	0.0775794	0.00230453	0.26632	0.199654	0.144464
691	0	0	0	269.958	127.606	2566.56	52.6192	1020.86	234.403	0.270389	98.3879	25570.7	17.5525	0.487654	2.16057	115412	34985.7	0.0483932	0.0757119	0.00211257	0.0866819	0.104087	0.0486199
692	0	0	0	267.211	125.41	2688.25	50.3506	1044.58	206.815	0.13168	109.832	25945.6	60.3056	3.96296	1.23591	170950	52402.3	0.0449707	0.0741229	0.0019538	0.0299403	0.0706783	0.0284684
693	0	0	0	264.907	123.491	2849.69	47.4065	1081.06	188.864	0.222856	114.532	18051	57.7593	5.67901	0.795941	169000	78873.3	0.0419511	0.0727964	0.00182301	0.0302454	0.0807812	0.0294955
694	0	0	0	263.933	122.051	2989.89	44.5613	1112.62	163.812	0.527641	101.668	21271.7	41.2222	3.20062	0.75815	169106	110386	0.0392895	0.0717189	0.00171609	0.0247099	0.0652522	0.0177679
695	0	0	0	264.49	121.329	3085.88	42.2907	1135.83	130.694	0.713582	102.288	21143.1	10.4259	3.40741	1.01732	153883	136894	0.0369467	0.0708795	0.00162981	0.0329951	0.077172	0.0236353
696	0	0	0	265.106	121.968	3159.13	41.0398	1164.91	166.843	0.797934	107.21	24868.7	1.37346	1.7963	1.6204	107629	148054	0.0348887	0.0702691	0.00156163	0.0872691	0.119066	0.042272
697	0	0	0	265.902	123.856	3217.53	41.3093	1206.89	213.965	1.49867	106.375	16788.1	0.0895062	2.32099	1.02491	76216.8	149402	0.0330861	0.0698812	0.00150961	0.153514	0.172243	0.05852
698	0	0	0	266.604	127.266	3257.34	43.7915	1265.53	198.806	1.06778	97.7222	19955.5	0.666667	0.765432	0.571844	72000	110000	0.0315137	0.0697108	0.00147231	0.142246	0.149764	0.0626688
699	0	0	0	267.151	131.689	3054.71	49.7873	1249.47	150.626	0.331101	112.298	21149.1	1.26235	0.697531	0.169247	78790.9	84172.4	0.0301497	0.0697552	0.00144871	0.13855	0.157951	0.112257
700	0	0	0	267.646	133.581	3224.66	43.9641	1262.74	164.502	0.338312	110.863	23901.3	1.16358	0.444444	0.149061	113701	82000	0.0289757	0.0700133	0.00143818	0.0736947	0.117758	0.0899402
701	0	0	0	267.143	131.337	3437.81	38.6975	1284.07	173.923	0.544451	115.735	28025.2	2.10802	0.740741	0.171789	65000	89961.1	0.0279762	0.0704859	0.00144042	0.190256	0.185777	0.156629
702	0	0	0	267.431	126.474	3217.23	38.8147	1192.32	88.9469	0.559832	119.705	20537.6	1.66049	0.703704	0.273343	9000	123988	0.027138	0.0711755	0.00145551	0.449599	0.31208	0.201245
703	0	0	0	266.605	120.148	2655.04	38.9599	945.815	169.56	0.968434	112.027	23269.1	1.29938	0.740741	0.277251	0	170074	0.0264507	0.0720865	0.00148385	0.538844	0.311298	0.0832077
704	0	0	0	258.266	117.058	2405.48	36.1912	819.438	399.883	3.28086	114.323	25405.2	4.63889	0.564815	0.279953	48000	220792	0.0259058	0.0732251	0.00152619	0.332378	0.230247	0.0307528
705	0	0	0	227.673	116.896	2409.74	31.5056	789.202	870.669	2.83028	123.172	25133.7	5.59568	0.385802	0.268468	103000	250108	0.025497	0.0745993	0.00158371	0.123084	0.105815	0.00666849
706	0	0	0	221.749	116.718	2268.12	29.424	724.286	877.635	3.56161	98.8965	18896.1	6.19753	0.29321	0.48719	159000	221984	0.0252199	0.0762191	0.00165802	0.0308527	0.0483612	0.00189479
707	0	0	0	242.863	116.608	2025.52	35.0983	683.758	559.315	2.38752	98.7444	23384.6	2.16358	0.194444	0.553805	215000	169594	0.025072	0.0780965	0.00175124	0.0118221	0.0350109	0.00295923
708	0	1	0	254.525	117.302	1926.35	44.5864	712.46	390.199	1.58644	104.593	24381.1	3.55247	0.351852	0.059138	195167	118701	0.0250527	0.0802455	0.00186616	0.0193159	0.0501169	0.00867895
709	0	0	0	257.058	118.121	1908.7	53.959	764.731	270.589	0.845973	106.933	18722.6	3.86053	0.476725	0.103968	150814	73824.1	0.0251632	0.0826825	0.00200629	0.0423859	0.0792613	0.0223127
710	0	0	0	261.229	119.351	1854.06	64.3302	818.486	221.922	0.894447	96.2731	34362.1	6.69104	1.91814	0.119711	107000	30805.8	0.0254068	0.0854262	0.00217609	0.0831271	0.0914936	0.034311
711	0	0	0	269.159	120.531	1761.23	72.7438	847.589	121.149	0.547134	95.9128	25684.6	0	0	3.08763	51000	0	0.025789	0.0884976	0.00238122	0.226547	0.170281	0.0870748
712	1	1	0	271.304	120.419	1582.78	79.5636	814.899	90.3799	0.092642	98.9993	22802.6	3.33359	3.55842	94.2884	0	0	0.0263173	0.0919206	0.0026288	0.52195	0.310549	0.135562
713	0	1	0	272.569	116.032	1531.46	84.811	831.73	125.792	0.421923	119.221	21541.8	1.37654	1.2716	1.54085	6000	0	0.027002	0.0957219	0.00292783	0.494734	0.322102	0.233229
714	0	0	0	272.05	112.161	1548.33	87.3893	865.07	180.744	1.0648	118.038	24039.4	13.7562	44.5	1.46486	20000	0	0.027856	0.0999311	0.00328973	0.414157	0.353508	0.157613
715	1	0	0	265.353	113.33	1493.21	82.235	792.705	244.602	1.08164	123.681	25083.3	15.3333	45.321	0.670283	28284.3	0	0.0288955	0.104581	0.00372902	0.393327	0.342824	0.148779
716	0	0	0	267.324	114.942	1564.83	75.7071	792.766	196.884	0.954199	107.906	24023.5	16.1049	26.4198	0.025034	78587.5	0	0.0301404	0.109707	0.00426422	0.167004	0.197128	0.0699364
717	0	0	0	264.905	117.822	1743.26	68.6452	851.557	173.137	0.608508	115.042	25413.3	9.17284	33.0216	0.025034	77000	37000	0.0316151	0.11535	0.0049191	0.175355	0.217445	0.073603
718	0	0	0	262.182	120.777	1900.75	63.9147	525.299	200.207	0.131771	104.771	24822	22.1574	23.4136	0.033226	82280	76105.2	0.0333487	0.121553	0.00572426	0.187385	0.219457	0.0318328
719	0	0	0	264.246	122.466	1965.85	61.6839	426.173	206.925	0.649797	104.97	16283.5	28.7994	10.6944	0.040103	114691	89067.4	0.0353763	0.128362	0.00671929	0.121313	0.202997	0.0255068
720	0	0	0	262.471	122.364	1980.02	62.2387	455.415	275.994	1.09448	119.344	21658.7	4.6358	26.642	0.056904	159778	78721	0.0377404	0.135827	0.00795562	0.0593097	0.177925	0.0355059
721	0	0	0	259.006	119.637	1978.88	61.8819	470.891	365.047	1.96009	109.901	21658.7	20.429	50.9691	0.068382	210583	37161.8	0.0404913	0.144004	0.00950042	0.0190814	0.122755	0.0171158
722	0	0	0	259.492	116.781	2064.86	56.8873	534.732	308.559	1.5878	104.931	27999.1	60.5679	28.1821	0.346889	170488	33000	0.0436897	0.15295	0.0114417	0.0394659	0.132399	0.0176463
723	0	0	0	257.515	116.636	2186.52	54.5494	601.046	283.851	1.39111	120.532	22984.4	64.8796	23.284	0.353591	121828	36674.2	0.047408	0.162726	0.0138951	0.111671	0.234515	0.0483818
724	0	0	0	253.615	116.837	2295.07	52.8958	652.578	315.054	1.38616	107.762	24548.7	68.3704	23.2469	0.353591	83528.4	39204.6	0.0517326	0.173394	0.0170134	0.184209	0.263847	0.0388229
725	0	0	0	253.814	117.313	2359.17	50.9579	719.974	218.396	0.839806	114.62	31232.7	83.2469	9.21605	0.364833	71000	39000	0.0567666	0.185021	0.0209984	0.226704	0.272539	0.058998
726	0	0	0	251.436	119.2	2374.94	48.565	743.259	166.281	0.825703	111.706	26382.7	81.3951	9.32407	0.440582	72180.3	65802.7	0.0626332	0.197673	0.0261169	0.208019	0.277098	0.0465986
727	0	0	0	250.427	122.161	2364.38	46.4079	737.148	290.907	0.98559	114.98	16538.2	52.6605	11.0772	0.411543	99005	114826	0.0694785	0.211416	0.0327214	0.149108	0.274518	0.0322991
728	0	0	0	251.175	126.044	2431.03	46.4576	772.921	272.002	1.37875	105.621	20952	27.5802	5.57099	0.171417	119854	96000	0.077476	0.226314	0.0412755	0.0932369	0.220076	0.0351792
729	0	1	0	254.274	129.887	2527.04	49.0076	831.334	93.3918	0.393611	109.555	25969.1	21.0309	3.10494	0.170626	85492.7	41000	0.0868302	0.242427	0.0523845	0.169352	0.29363	0.12005
730	0	0	0	255.114	128.922	2842.05	54.3562	989.817	125.729	0.722512	101.014	26010.6	7.37037	1.49383	0.026118	46010.9	0	0.0977807	0.25981	0.0668279	0.277887	0.367757	0.230656
731	0	0	0	259.739	124.039	3278.01	59.926	1209.17	66.15	0.554564	95.7412	26010.6	3.78704	1.42284	0.147605	1000	0	0.110606	0.278506	0.0855886	0.449969	0.477348	0.370432
732	0	0	0	262.535	119.721	3577.73	62.8333	1360.26	3.29341	0.029646	52.9047	25049.1	0.299383	0.709877	0.029577	11045.4	0	0.125624	0.298548	0.109866	0.27418	0.326934	0.131354
733	0	0	0	256.838	63.8108	3241.08	30.4054	642.324	1	0	136.335	9001.63	4.99383	0.425926	51.9961	46000	47000	0.197351	0.137819	0.0155361	0.632472	0.412439	0.263899
734	0	1	0	258.292	74.6343	3925.75	25.4104	838.196	5.0637	0.034291	116.128	28451.9	8.05247	0.432099	25.2354	30000	41000	0.177333	0.129349	0.012824	0.589607	0.331523	0.23007
735	0	0	0	260.349	91.4563	4839.89	18.5277	1120.15	51.4496	0.349696	121.867	39036.6	0.157407	0.0925926	12.366	0	0	0.159367	0.121721	0.0106679	0.687651	0.406385	0.580838
736	0	0	0	213.215	114.589	4150.56	31.9291	1343.13	750.257	5.46099	127.101	39036.6	1.57407	0.685185	18.1005	27000	0	0.143299	0.114858	0.00894479	0.369389	0.214193	0.323286
737	0	0	0	193.428	130.574	2699.84	41.7525	1023.53	1732.96	8.53043	111.501	52498.9	0.160494	0.824074	74.7326	2000	0	0.128973	0.108688	0.00756024	0.58416	0.180416	0.0597625
738	1	0	0	117.797	114.566	1926.28	31.0421	581.932	2855.19	9.29876	122.053	52498.9	6.02469	0.919753	106.018	0	0	0.116229	0.103147	0.00644182	0.568691	0.0790148	0.00435295
739	1	1	0	191.299	115.959	1647.98	28.976	384.725	1590	8.23871	97.0717	40485.8	0.175926	1.90741	36.4088	1000	0	0.104914	0.0981773	0.00553368	0.629174	0.170417	0.0194337
740	1	1	0	193.891	109.185	1656.06	31.6799	405.842	1505.64	10.7132	114.814	25502.5	0.527778	0.641975	44.6416	0	0	0.0948804	0.0937271	0.0047926	0.662987	0.266861	0.0582655
741	0	0	0	212.137	112.993	1836.69	26.9836	431.044	1005.72	6.6423	98.5554	35688.2	0.0432099	0.901235	4.89557	17000	0	0.085993	0.0897501	0.00418499	0.508095	0.176503	0.0420067
742	0	0	0	253.722	125.505	2716.24	33.6616	774.761	497.352	1.61279	95.7895	31663	0.108025	0.296296	2.90584	17117.2	0	0.0781261	0.0862053	0.00368464	0.512577	0.231708	0.110022
743	0	0	0	259.491	126.623	2746.15	42.1932	928.753	592.987	6.36043	93.959	31004	3.55556	1.56173	3.50693	60440.1	5000	0.0711654	0.0830562	0.00327102	0.280137	0.208235	0.12567
744	0	0	0	268.942	129.946	2501.89	46.0511	907.741	298.085	0.318009	99.9489	34356	7.7716	2.30247	4.50778	54000	21587	0.0650082	0.0802706	0.00292795	0.312565	0.180102	0.0934111
745	0	1	0	274.704	134.199	2508.95	49.002	961.244	312.913	0.636413	97.0532	34356	59.8704	11.6389	5.84346	0	0	0.0595624	0.0778205	0.00264268	0.581466	0.293076	0.116824
746	0	0	0	277.033	134.752	2511.13	50.2257	990.51	302.321	0.143804	104.125	29107.2	77.8889	11.9599	3.86528	3000	0	0.0547459	0.075681	0.00240508	0.579177	0.313816	0.125722
747	0	0	0	272.962	130.341	2585.82	49.752	1018.39	294.788	0.181775	103.787	38307.4	60.7315	6.5463	3.94217	58000	22803.5	0.0504862	0.0738307	0.0022071	0.276926	0.174131	0.0736036
748	0	0	0	269.596	126.516	2678.88	48.0938	1034.38	268.533	0.338926	99.9775	35723.9	4.05247	2.07716	3.99279	114000	65787.5	0.0467193	0.0722512	0.00204233	0.0930931	0.0981316	0.0446924
749	0	0	0	266.091	123.376	2813.88	45.654	1059.67	216.54	0.257195	102.402	35723.9	0.450617	1.52778	3.4085	123976	101242	0.0433889	0.0709266	0.00190564	0.0703591	0.0864808	0.0353481
750	0	0	0	264.086	121.153	2951.11	42.6328	1080.11	161.237	0.240494	103.248	23353.7	0.395062	0.45679	0.557578	113000	126625	0.0404456	0.0698435	0.00179296	0.0805617	0.104254	0.0349452
751	0	0	0	262.739	119.909	3077.2	39.663	1097.65	151.125	0.531465	102.971	21129.7	0.419753	0.493827	0.253612	113159	116090	0.0378464	0.0689911	0.00170104	0.077099	0.10645	0.0408323
752	0	0	0	261.083	119.767	3185.95	37.2675	1116.91	161.287	1.2589	104.739	26925.8	0.231481	0.391975	0.432515	128891	111000	0.0355536	0.0683603	0.00162733	0.0558477	0.0920605	0.0446956
753	0	0	0	261.383	120.981	3277.52	35.474	1141.87	207.936	1.1878	92.3281	28130.9	0.716049	0.669753	0.465657	149251	111041	0.0335346	0.0679444	0.00156984	0.0328892	0.0650572	0.0233028
754	0	0	0	262.857	124.05	3386.44	34.4893	1197.25	217.112	0.93999	106.814	28130.9	0.966049	0.780864	0.359873	128456	124455	0.031761	0.0677384	0.00152705	0.0573539	0.0948397	0.0452689
755	0	0	0	263.128	129.119	3493.81	34.4881	1275.93	168.099	0.563164	106.143	26551.2	0.753086	1.61111	0.374494	126000	72897.2	0.0302082	0.0677391	0.00149785	0.0540222	0.095011	0.076925
756	0	0	0	264.192	134.965	3397.33	35.5576	1279.1	155.994	0.482151	107.528	26551.2	2.45988	0.709877	0.416215	130000	32202.5	0.0288553	0.0679452	0.00148151	0.0504212	0.0937375	0.110603
757	0	0	0	265.102	136.376	3355.85	34.5585	1252.58	86.7596	0.248923	105.22	23508.7	4.67284	0.41358	0.1155	130924	26000	0.0276842	0.0683571	0.00147761	0.0481647	0.0943237	0.110758
758	0	0	0	266.547	131.157	3408.4	33.4802	1240.09	110.064	0.125026	114.695	28025.2	0.842593	0.234568	0.09926	82006.1	45221.7	0.0266795	0.0689767	0.00148605	0.142277	0.156869	0.18651
759	0	0	0	266.639	124.699	3064.04	34.4963	1080.71	113.074	0.195465	118.532	21278.2	1.88889	0.478395	0.075938	50803.5	96566	0.0258284	0.0698079	0.00150705	0.276527	0.226706	0.149293
760	0	0	0	263.202	118.706	2556.14	36.6458	839.942	191.723	0.806989	108.154	24297.4	1.60185	0.209877	0.161379	50000	151251	0.0251203	0.0708562	0.00154113	0.293891	0.202234	0.0477279
761	0	0	0	262.16	115.728	2291.08	33.9774	722.217	211.407	1.4505	120.611	26444.1	2.73457	0.132716	0.279953	69310.9	206642	0.0245466	0.0721287	0.00158917	0.265368	0.203879	0.0360517
762	0	0	0	244.299	114.502	2247.19	30.8342	727.124	591.307	2.32869	118.035	25133.7	2.62963	0.367284	0.279953	114495	261297	0.0241006	0.0736347	0.00165242	0.111894	0.111308	0.0071253
763	0	0	0	224.212	114.807	2184.88	31.4879	709.517	952.512	3.35514	109.828	29159.6	1.97966	1.04193	0.409874	166676	242942	0.0237775	0.0753851	0.00173255	0.0324273	0.0474068	0.00201136
764	0	0	0	232.762	115.241	2014.85	37.4336	689.311	712.817	2.53143	103.886	19434.8	11.1555	2.8638	0.270862	220737	196229	0.023574	0.0773928	0.00183176	0.00985116	0.0317315	0.00175313
765	0	0	0	255.858	116.158	1852.81	48.5605	710.617	433.828	1.63867	102.747	23700.2	3.30659	0.0705405	0.047661	172957	150336	0.0234887	0.0796729	0.00195284	0.0302725	0.0603476	0.00694422
766	0	0	0	259.192	117.073	1838.6	56.2347	758.698	361.669	2.242	96.3238	18327	5.77528	9.84658	0.04504	120702	108706	0.0235218	0.0822427	0.00209932	0.0736462	0.106453	0.0145224
767	0	1	0	265.484	118.469	1813.09	64.5028	814.06	182.005	1.53485	102.676	21151.5	22.4383	50.9012	0.136092	71840.1	58821.8	0.0236753	0.0851216	0.00227563	0.176031	0.217866	0.039084
768	0	0	0	266.572	119.786	1781.86	72.559	869.095	159.764	2.60482	109.57	21880.1	23.071	32.9228	1.63091	45000	5830.95	0.0239531	0.088332	0.00248734	0.268762	0.271467	0.124382
769	1	1	0	270.886	120.01	1641.68	80.6008	864.879	99.7616	1.18752	107.786	30804.2	12.6605	35.1451	4.21042	11000	0	0.0243608	0.0918984	0.00274141	0.422145	0.311894	0.152015
770	1	1	0	268.132	117.018	1639.8	81.065	854.725	211.162	1.48848	119.079	30695	16.5309	43.2346	2.02225	12530	0	0.0249064	0.0958485	0.00304659	0.451965	0.353383	0.177446
771	0	0	0	271.019	113.346	1635.77	82.4732	856.916	186.981	0.588587	118.012	24677.6	38.9259	12.6636	0.156684	61983.9	0	0.0256002	0.100213	0.00341392	0.229446	0.221346	0.105333
772	0	0	0	269.047	114.291	1558.69	77.6455	788.047	256.906	0.925861	121.359	22333.6	13.3333	21.1667	0.747736	76655.1	0	0.0264552	0.105025	0.0038573	0.202992	0.229156	0.112587
773	0	0	0	266.134	116.39	1629.97	71.6992	817.404	234.51	0.888246	107.642	22333.6	7.51235	57.6543	0.027783	106075	1000	0.0274874	0.110323	0.00439438	0.100612	0.188659	0.0496036
774	0	0	0	264.023	119.019	1765.3	66.7754	890.59	197.451	0.463456	112.494	17570.6	40.4475	37.5093	0.025071	131000	38327.5	0.0287165	0.116146	0.00504761	0.0604098	0.145879	0.031199
775	0	0	0	264.463	122.036	1876.23	64.0266	707.534	238.721	0.343264	105.298	21636.8	72.5247	20.5185	0.035163	134172	43000	0.0301661	0.122538	0.00584567	0.0652222	0.137095	0.0191674
776	0	0	0	265.012	124.729	1951.56	63.7003	436.228	247.777	0.657202	114.103	20004.9	68.8827	9.11728	0.036184	156160	68767.7	0.031865	0.129548	0.00682541	0.0605157	0.157579	0.0215855
777	0	0	0	264.901	126.354	1971.7	65.1958	462.962	262.53	0.793124	116.064	27997	59.1821	28.463	0.050002	191732	51107.7	0.0338475	0.137226	0.00803427	0.0298762	0.129443	0.0204265
778	0	0	0	259.399	125.297	1882.24	64.0763	440.343	378.563	1.79465	120.292	27997	47.9475	5.70679	0.059261	235748	4000	0.0361548	0.145628	0.00953369	0.0128705	0.0816029	0.0263044
779	0	0	0	250.414	121.384	1828.51	60.9777	433.356	441.585	1.86936	107.358	20771.8	22.8086	4.44444	0.203739	199123	0	0.0388361	0.154811	0.0114035	0.0216463	0.0913524	0.0216739
780	0	0	0	251.815	120.639	1965.7	60.1565	494.016	367.201	1.06465	107.121	24836.6	0.33642	2.4321	0.184033	159455	0	0.0419505	0.164837	0.0137476	0.0456511	0.123046	0.0392792
781	0	0	0	247.247	119.976	2136.78	58.8294	567.725	409.932	1.63054	107.35	22984.4	0.256173	1.4784	0.1851	132518	2000	0.0455685	0.175769	0.016702	0.0708684	0.156909	0.0518607
782	0	0	0	253.971	119.637	2202.19	54.9308	650.568	309.331	1.26684	107.323	24714.3	0.299383	0.111111	0.382384	125000	0	0.049774	0.187672	0.0204449	0.0847673	0.177778	0.0708661
783	0	0	0	251.601	120.659	2280.81	51.1949	710.066	204.817	0.744413	112.922	26382.7	1.07099	0.256173	0.390333	125674	53000	0.0546678	0.200612	0.0252093	0.0799717	0.181909	0.0613408
784	0	0	0	250.226	122.326	2338	48.45	743.409	225.212	1.11786	109.165	27459	3.45679	1.32099	0.293832	142780	84593.1	0.0603695	0.214653	0.031301	0.0553306	0.160845	0.0383045
785	0	0	0	253.864	124.24	2392.07	47.7257	781.567	163.915	0.630563	102.404	27459	10.1049	2.09259	0.147199	160328	96628.2	0.0670219	0.229858	0.0391187	0.0374157	0.140872	0.0259635
786	0	0	0	255.042	125.341	2520.86	49.3065	854.566	152.029	0.687377	116.142	25969.1	14.4136	0.67284	0.054493	115004	42450	0.074794	0.246285	0.0491793	0.102872	0.254595	0.115178
787	0	0	0	253.874	123.821	2791.73	53.587	996.537	236.856	1.37551	104.508	26010.6	1.09877	0.095679	0.608778	71700.8	0	0.0838856	0.263983	0.0621459	0.186024	0.322103	0.194753
788	1	1	0	259.232	119.858	3163.78	59.6153	1203.96	111.867	0.729193	95.4478	28661.4	0.0308642	0.0864198	0.32353	40706.3	0	0.0945312	0.282995	0.0788541	0.251433	0.369911	0.258849
789	0	0	0	263.488	115.419	3561.65	64.2405	1415.7	10.0206	0.084193	76.8196	21419	0.0987654	0.598765	2.84685	19000	0	0.107004	0.303347	0.100328	0.27009	0.391759	0.241302
790	0	0	0	257.317	61.127	2570.06	41.5496	395.107	2.63619	0.013424	131.784	11642	0.157407	0.580247	42.9216	0	0	0.190845	0.126376	0.0122489	0.825443	0.486054	0.324927
791	0	0	0	257.943	73.3081	4218.67	27.387	847.306	27.6524	0.210688	124.951	36428.8	0.101852	1.68827	22.382	22000	0	0.171623	0.118919	0.0102784	0.641014	0.360656	0.431673
792	0	0	0	252.76	96.2593	4151.05	20.3042	1026.76	216.445	2.472	129.198	36126.2	0.0648148	1.08642	13.9591	38000	0	0.154361	0.112209	0.00868931	0.523078	0.326704	0.485346
793	0	0	0	213.003	119.159	2257.15	44.6107	841.272	1342.04	9.96671	113.999	22016	0.108025	0.774691	29.5747	46615.4	0	0.138912	0.106174	0.00740128	0.414286	0.218031	0.083084
794	0	0	0	178.862	121.812	1913.33	42.6477	650.229	1922.95	10.8751	128.993	44150.6	0.114198	0.358025	57.4876	23086.8	0	0.125125	0.100753	0.00635213	0.555866	0.183313	0.0524454
795	1	0	0	135.048	110.203	1844.55	20.7305	465.277	2706.95	10.2622	91.4385	32490	0	0.808642	41.1392	23000	0	0.112846	0.0958894	0.00549344	0.423075	0.0656702	0.00182899
796	0	1	0	196.176	110.375	1653.03	23.6887	450.288	1522.25	7.74339	105.978	28850.3	0.416667	0.901235	75.2504	0	0	0.101932	0.0915317	0.00478738	0.679827	0.212055	0.0290295
797	0	0	0	201.267	106.832	2099.49	25.898	591.318	1064.26	6.0275	96.3639	32444.5	38.108	12.9599	45.1485	4000	0	0.0922414	0.0876352	0.0042043	0.523882	0.172564	0.023837
798	0	0	0	249.353	122.548	2477.03	31.522	669.578	488.04	0.665522	114.519	32444.5	78.8056	6.4321	5.94762	0	0	0.0836467	0.0841596	0.00372085	0.66454	0.295509	0.0975274
799	0	0	0	254.782	125.793	2483	35.1367	737.836	345.762	0.314078	99.0383	32304	81.929	6	3.36429	2000	0	0.0760286	0.0810693	0.00331857	0.584209	0.249718	0.0677819
800	0	0	0	260.981	126.446	2407.82	42.174	831.094	284.891	0.277322	104.045	24275.9	66.4753	9.22222	3.08658	58000	0	0.0692789	0.078333	0.00298282	0.296082	0.186951	0.0647233
801	0	0	0	265.517	128.086	2333.25	45.7839	848.403	326.581	0.548241	101.066	26696.7	30.7006	5.1358	1.95253	66610.8	37000	0.0632998	0.075923	0.00270194	0.260452	0.168527	0.0551882
802	0	0	0	269.564	129.767	2419.62	47.0441	906.514	319.414	0.610276	95.4532	23338.5	2.88889	0.787037	1.33429	39000	0	0.0580039	0.0738151	0.00246661	0.365511	0.204647	0.108978
803	0	0	0	273.061	130.124	2514.17	46.7782	957.635	304.903	0.23009	98.5531	32860.7	0.138889	0.635802	1.49183	39115.2	0	0.0533132	0.0719882	0.00226936	0.370357	0.196252	0.131271
804	0	0	0	270.674	127.284	2638.34	45.6178	998.46	300.496	0.191506	112.734	23620.3	0.438272	0.762346	1.62001	69892.8	48000	0.0491585	0.0704243	0.00210422	0.24809	0.186224	0.114769
805	0	0	0	265.82	123.661	2790.88	43.6565	1037.94	263.856	0.437165	108.951	23620.3	1.16049	0.891975	1.974	120487	98081.6	0.0454787	0.0691077	0.00196635	0.085844	0.109202	0.0455362
806	0	0	0	265.076	120.477	2912.29	40.6492	1051.4	175.231	0.3753	105.365	34848.8	1.70679	0.558642	1.51033	77233.4	139517	0.04222	0.0680254	0.00185189	0.170334	0.133789	0.0450675
807	0	0	0	262.107	117.99	3069.4	37.5424	1074.74	165.636	0.502565	99.2674	23115.7	0.709877	0.351852	1.11016	58000	95131.5	0.0393351	0.0671663	0.00175776	0.209223	0.157394	0.0637135
808	0	0	0	259.349	116.597	3201.74	34.4709	1085.89	188.203	0.764023	106.449	22951.7	0.614198	0.777778	0.29978	58309.5	63600.3	0.0367826	0.0665217	0.00168148	0.215088	0.169301	0.107214
809	0	0	0	258.725	116.519	3267.16	31.8407	1076.06	173.121	0.54527	105.205	21507	4.0679	2.69444	0.35937	84899.9	57000	0.0345262	0.0660846	0.00162111	0.133608	0.136865	0.0853039
810	0	0	0	259.195	118.177	3330.06	29.8864	1080.15	190.868	0.505444	98.0395	28130.9	5.07407	1.65432	0.328633	130587	57078.9	0.0325346	0.06585	0.00157515	0.0528366	0.0800722	0.0461208
811	0	0	0	259.789	121.783	3488.68	28.5469	1155.99	210.836	0.353513	107.274	28130.9	3.04012	0.555556	0.298025	182464	82036.6	0.0307802	0.0658145	0.00154249	0.0196713	0.0557295	0.037442
812	0	0	0	260.998	127.72	3592.07	27.5189	1224.05	231.549	0.745933	104.532	15720.5	4.04012	1.19753	0.209765	182000	65000	0.0292392	0.0659765	0.00152235	0.0187403	0.0640816	0.0452917
813	0	0	0	262.201	136.066	3510.61	26.0257	1207.9	196.641	0.615301	105.659	16993.9	1.05864	0.385802	0.335942	184792	9000	0.0278911	0.0663359	0.00151424	0.0182689	0.0646672	0.0818156
814	0	0	0	263.246	137.932	3368.06	26.2099	1163.06	59.4065	0.272276	112.201	23508.7	1.5679	0.311728	0.14091	160863	0	0.0267183	0.0668946	0.00151799	0.0309633	0.0821511	0.143047
815	0	0	0	266.094	128.549	3208.77	29.0556	1132.61	76.6678	0.202038	112.697	25234.7	3.16667	0.33642	0.074435	124342	37000	0.0257057	0.0676556	0.00153367	0.0686329	0.111348	0.124605
816	0	0	0	267.115	122.109	2943.48	30.6028	1004.19	135.113	0.536403	121.618	21278.2	1.48678	0.473636	0.059753	106381	93000	0.0248406	0.0686239	0.00156166	0.122348	0.15702	0.106136
817	0	0	0	255.502	117.123	2656.58	32.0712	868.412	299.996	2.00923	106.134	24297.4	9.39491	4.72265	0.159739	106000	149000	0.0241123	0.069806	0.00160262	0.10482	0.12211	0.0245545
818	0	0	0	250.488	114.453	2436.14	31.8825	794.443	443.584	2.66398	115.378	24674.2	6.31111	0.8	0.247104	116362	205000	0.0235122	0.0712103	0.00165755	0.100549	0.117516	0.0152747
819	0	0	0	245.849	113.348	2273.7	33.4658	763.272	505.333	1.70235	112.093	20457	2.68975	2.42918	0.174292	147801	260000	0.0230331	0.0728469	0.00172779	0.0511993	0.0781401	0.00442842
820	0	0	0	249.343	113.3	2061.84	40.9234	735.203	499.164	1.65924	98.0137	29159.6	11.7932	18.6481	0.416271	191094	272685	0.02267	0.0747276	0.00181511	0.0188348	0.04601	0.00128981
821	0	0	0	253.49	114.058	1917.22	47.5791	718.818	474.363	2.29729	107.461	20775	24.6389	50.2315	0.195045	223000	220000	0.0224191	0.0768665	0.00192178	0.0111806	0.0575377	0.00197083
822	0	0	0	261.631	114.821	1820.45	51.9014	719.365	470.428	2.248	104.905	20775	19.4753	27.2469	0	167000	164000	0.0222782	0.0792794	0.00205065	0.0383018	0.0894256	0.00605957
823	0	0	0	264.955	115.726	1796.47	56.6215	746.908	201.801	1.56048	97.665	17535	17.4599	32.0556	0.206402	112000	108000	0.0222468	0.0819846	0.00220528	0.0889912	0.139686	0.0159712
824	0	1	0	262.388	116.641	1818.91	62.1489	800.321	239.971	3.1092	108.27	31013.8	15.5617	38.0247	0.035807	56000	52000	0.0223258	0.0850026	0.00239011	0.240955	0.234615	0.0704753
825	0	0	0	271.131	117.494	1749.54	69.7797	834.556	91.1175	0.349745	99.5461	38062.5	10.787	8.14815	4.02814	0	0	0.0225178	0.0883565	0.00261067	0.478935	0.250345	0.132418
826	0	0	0	270.743	117.228	1713.2	76.5836	868.304	128.678	0.723822	124.145	31532	3.19444	54	2.94884	1000	0	0.0228271	0.092072	0.00287386	0.528527	0.407753	0.248898
827	0	0	0	268.186	115.399	1750.91	76.6613	873.907	245.81	1.89606	117.363	19998.6	14.3796	49.4969	0.717109	57000	3605.55	0.0232598	0.0961776	0.00318824	0.246805	0.295568	0.121319
828	0	0	0	265.836	113.608	1759.88	74.4983	859.079	246.711	1.24222	111.774	24677.6	61.716	21.9321	0.932389	90609	0	0.023824	0.100705	0.00356457	0.130858	0.172555	0.054095
829	0	0	0	264.061	115.19	1739.7	69.7927	845.124	351.75	1.18259	109.989	18119.1	59.2284	14.4815	0.734737	131529	0	0.0245302	0.105688	0.00401629	0.0638632	0.122757	0.0324821
830	0	0	0	263.935	117.402	1772.8	65.8435	866.284	320.891	1.45064	107.505	22333.6	43.1698	7.67284	0.025034	150586	0	0.0253915	0.111166	0.00456036	0.042211	0.0967789	0.033033
831	0	0	0	263.703	120.053	1852.71	63.2525	888.005	300.331	0.954024	111.364	25039.2	14.2654	6.11728	0.028083	184556	0	0.0264239	0.11718	0.00521819	0.021873	0.0730886	0.0369847
832	0	0	0	265.203	123.057	1927.85	62.0636	747.364	302.453	0.307655	110.99	21066	0.138889	1.41049	0.036184	189235	0	0.0276468	0.123774	0.00601692	0.0234791	0.0816939	0.0401354
833	0	0	0	263.449	126.774	2005.81	62.3616	459.783	386.435	2.21253	112.424	28569	0.441358	0.518519	0.028125	205412	51000	0.0290836	0.130998	0.00699114	0.0227968	0.096221	0.0298145
834	0	0	0	264.243	130.789	2028.3	63.6229	480.753	312.035	0.726846	106.624	23367.8	0.719136	1.1358	0.028737	233600	29000	0.0307627	0.138903	0.00818505	0.0113641	0.0708684	0.0216108
835	0	0	0	260.344	135.479	1995.55	63.7706	474.036	330.996	0.721576	106.391	23367.8	0.70679	6.16049	0.059024	270897	0	0.0327178	0.147544	0.00965536	0.00499743	0.0518173	0.0186932
836	0	0	0	257.694	133.197	1860.31	63.4537	446.52	345.324	0.74859	120.575	19651.9	0.354938	3.37037	0.067806	238298	0	0.0349895	0.156981	0.0114751	0.0115345	0.0844676	0.0377488
837	0	0	0	251.215	126.293	1921.19	63.5172	476.194	355.066	0.512484	100.371	35327.3	1.61728	0.641975	0.02458	206306	0	0.037626	0.167274	0.0137387	0.0155742	0.0661275	0.0196122
838	0	0	0	251.242	122.743	2018.2	63.1946	529.916	300.973	0.103167	109.624	27710.2	10.7932	1.03086	0.022603	186271	0	0.0406853	0.178487	0.0165683	0.0244474	0.0965181	0.0320678
839	0	0	0	251.671	120.993	2118.6	57.6918	623.382	287.679	0.7083	108.499	19963.4	9.05864	1.34877	0.023092	181000	7000	0.0442365	0.190683	0.0201225	0.0261462	0.113505	0.0362527
840	0	0	0	250.15	120.638	2227.89	52.8802	695.619	237.159	0.449844	115.532	19327.7	3.50309	0.345679	0.006891	181466	20000	0.048362	0.203929	0.0246071	0.0261455	0.123191	0.0481098
841	0	0	0	249.138	120.777	2324.53	49.3153	747.661	277.574	1.31727	111.37	27459	0.728395	0.185185	0.002631	193706	31257	0.0531604	0.218287	0.0302894	0.0196158	0.106874	0.0401717
842	0	0	0	253.419	120.859	2394.82	47.8155	794.38	334.776	1.72022	98.3586	27459	0.388889	0.166667	0.021672	192276	44944.4	0.0587491	0.233817	0.0375152	0.019515	0.106768	0.0258227
843	0	0	0	254.661	120.193	2510.64	48.3751	863.064	327.889	1.04636	102.806	24839.3	0.638889	0.638889	0.010168	147000	56089.2	0.065268	0.250575	0.0467293	0.0505041	0.175155	0.0431174
844	0	0	0	255.443	118.07	2678.89	52.1404	970.081	184.404	0.877066	114.878	17068.1	0.0524691	1.65432	0.000516	92000	10000	0.0728829	0.268607	0.0584992	0.140798	0.330947	0.196326
845	0	0	0	258.706	114.532	2898.81	58.6963	1125.62	159.994	0.956338	98.4867	28661.4	0.0709877	0.885802	0.154899	36000	10049.9	0.08179	0.287949	0.0735375	0.283856	0.393587	0.222165
846	0	0	0	264.389	110.249	3161.52	65.7896	1314.16	33.6758	0.231358	89.4482	33393.7	0.0154321	0.530864	3.33235	0	0	0.0922195	0.308624	0.0927195	0.398037	0.451613	0.310605
847	0	0	0	265.957	106.204	3305.86	68.8551	1400.74	1	0	84.2149	21006.7	0.132716	0.320988	0.067885	20000	20000	0.10444	0.330637	0.117083	0.28332	0.437088	0.253393
848	0	0	0	266	102	3189.89	71.037	1378.67	1	0	48.2172	21006.7	0.0925926	0.41358	0.082463	76000	67416.6	0.118759	0.353973	0.147794	0.0807577	0.231344	0.0382776
849	0	0	0	256.867	79.0623	2566.27	41.0574	368.446	24.3329	0.177453	128.692	49405.2	0.0308642	0.540123	49.3936	0	0	0.185326	0.116041	0.00954368	0.823078	0.389112	0.332084
850	0	0	0	247.235	85.3511	4380.72	25.3782	903.239	237.501	1.93999	124.945	49405.2	0.555556	2.47222	31.573	24596.7	0	0.166843	0.109495	0.00814643	0.602417	0.31373	0.42516
851	0	0	0	215.641	101.228	3540.21	27.2915	960.732	1075.58	7.79856	121.645	29410	25.9907	23.1111	34.5009	15033.3	0	0.150228	0.103607	0.00700285	0.590665	0.32382	0.164174
852	0	0	0	182.983	111.848	1664.86	43.1195	539.053	1740.94	13.6842	110.039	25333.2	80.0401	9.07716	86.6576	2000	0	0.135341	0.0983168	0.00606261	0.652029	0.268769	0.025335
853	0	0	0	136.291	103.071	2116.81	27.2073	577.096	2626.61	11.3491	107.707	25333.2	91.4259	2.59568	58.7443	9000	0	0.122038	0.093568	0.00528616	0.520298	0.105958	0.00259028
854	0	0	0	185.008	110.872	2512.46	24.798	787.985	1496.13	6.93745	112.655	34659.8	82.2901	2.65432	13.2684	9055.38	0	0.110174	0.0893116	0.00464227	0.498353	0.143301	0.0203068
855	0	0	0	229.98	110.398	3061.35	29.7435	954.483	986.658	4.41582	81.604	34659.8	15.3951	0.391975	22.5519	2000	0	0.0996129	0.0855036	0.0041062	0.521507	0.171468	0.0393432
856	0	1	0	252.819	113.861	3199.06	36.2782	1042.71	473.892	0.403985	106.743	31300.4	0.444444	1.0463	26.5733	0	0	0.090222	0.0821049	0.0036583	0.587661	0.253566	0.175552
857	0	0	0	256.602	117.219	2842	35.6678	899.961	310.474	0.39833	108.836	27271.8	1.21605	0.515432	8.02963	40000	0	0.0818796	0.0790806	0.00328287	0.39165	0.20514	0.15283
858	0	0	0	257.545	120.927	2574.64	37.4393	826.415	261.512	0.214057	100.372	32304	0.82716	0.830247	4.09994	40050	25000	0.0744732	0.0764003	0.00296736	0.366906	0.176665	0.09029
859	0	0	0	260.301	122.794	2442.27	40.9703	829.969	270.161	0.164437	104.701	29998.5	0.907407	0.780864	3.92187	70455.7	25000	0.0679005	0.0740369	0.00270166	0.242954	0.148195	0.0807727
860	0	0	0	264.03	124.127	2399.3	43.2463	846.951	314.571	0.609444	107.919	23097.5	0.648148	0.348765	1.37532	109275	29427.9	0.0620689	0.0719669	0.00247766	0.132428	0.124287	0.0675381
861	0	0	0	264.631	124.312	2476.57	44.0415	894.305	418.857	2.87392	108.301	21677.5	1.13889	1.92284	0.896755	95000	0	0.0568952	0.0701696	0.00228879	0.171258	0.16166	0.119946
862	0	0	0	268.39	124.388	2574.79	43.0008	934.376	334.091	0.930226	99.6767	18916.9	3.10802	2.33642	0.969941	95047.4	0	0.0523052	0.0686273	0.00212972	0.152694	0.139666	0.0822851
863	0	0	0	266.963	122.691	2708.35	41.2446	975.774	280.611	0.223753	103.632	29312.1	8.65432	2.80556	1.00104	111306	33615.5	0.0482329	0.0673248	0.00199616	0.107579	0.107691	0.0598061
864	0	0	0	263.342	119.906	2864.61	38.802	1014.48	274.354	0.317375	111.755	35436.4	2.12346	0.777778	0.821059	107042	65437	0.0446201	0.0662492	0.00188464	0.114747	0.108807	0.0685693
865	0	0	0	261.662	116.781	3015.81	35.6664	1039.6	216.051	0.647418	96.4976	22734.8	2.04938	0.287037	0.774288	51088.2	113653	0.041415	0.0653896	0.00179233	0.242818	0.161837	0.0475871
866	0	0	0	259.519	114.073	3191.39	32.4251	1065.71	177.949	0.323359	104.696	22734.8	2.2716	0.731481	2.34541	3000	71700.8	0.0385725	0.0647373	0.00171699	0.471176	0.248847	0.134317
867	0	0	0	256.207	112.362	3349.07	29.3054	1073.68	181.1	0.448105	106.971	17525.5	0.898148	0.37963	1.2646	6708.2	18681.5	0.0360525	0.0642855	0.00165684	0.443232	0.25328	0.212891
868	0	0	0	256.68	112.126	3352.37	26.7599	1035.52	129.576	0.351195	99.74	25897.3	1.0679	0.441358	0.162587	62072.5	1000	0.0338204	0.0640289	0.00161047	0.189613	0.143962	0.134109
869	0	0	0	258.478	113.69	3294	25.441	985.98	99.8969	0.226207	98.7641	25897.3	1.45988	0.157407	0.303802	117038	3162.28	0.0318454	0.063964	0.00157684	0.0723239	0.0927627	0.0853142
870	0	0	0	260.361	116.958	3516.91	24.2757	1081.82	113.007	0.318934	100.084	18465.2	1.46914	0.851852	0.435255	173026	59008.5	0.0301011	0.0640892	0.00155519	0.0229689	0.0636421	0.0415848
871	0	0	0	261.919	121.339	3637.91	23.4023	1159.55	141.057	0.484629	107.764	15720.5	4.66049	1.84568	0.100345	162856	68949.3	0.0285643	0.064404	0.00154505	0.0299999	0.081672	0.0601253
872	0	0	0	263.829	125.133	3428.9	22.3785	1100.49	143.632	0.645065	112.098	19067.7	6.67962	2.18606	0.1345	151083	24698.2	0.0272151	0.0649098	0.0015462	0.0436242	0.0977438	0.107236
873	0	0	0	265.916	124.084	3217.84	23.3311	1030.04	90.3941	0.488045	109.405	20332	3.11438	0.169875	0.155622	151000	23000	0.026036	0.0656093	0.00155865	0.0448129	0.0944494	0.09911
874	0	0	0	267.51	120.811	3100.18	24.1833	1015.48	134.31	0.657389	110.625	17034	2.98507	0.605619	0.059753	159703	47634	0.0250122	0.0665071	0.00158269	0.0404236	0.092944	0.0723776
875	0	0	0	254.407	117.032	2989.48	26.1404	980.001	552.062	4.9679	120.755	21302.1	14.8333	24.9599	0.059753	162250	97719	0.0241312	0.0676089	0.00161884	0.0443349	0.1217	0.0457153
876	0	0	0	243.672	114.137	2806.88	28.3819	914.886	436.633	2.68548	120.628	20611.7	17.0123	47.8086	0.115911	162000	151990	0.0233822	0.0689225	0.00166792	0.0354241	0.104663	0.0159423
877	0	0	0	239.804	112.706	2613.89	30.789	891.648	538.526	2.4664	113.627	20139.1	17.6296	18.787	0.076538	168962	207184	0.0227565	0.0704571	0.00173104	0.0282521	0.0680246	0.0058097
878	0	0	0	246.084	112.237	2393.82	35.3542	857.591	535.286	2.70892	106.968	25861.7	15.5401	65.3765	0.118973	191971	261725	0.0222469	0.0722238	0.00180967	0.0183001	0.0710603	0.00191029
879	0	0	0	259.62	112.133	2133	44.3723	795.723	240.566	1.69007	97.6015	28264.5	6.19753	24.6728	0.136977	226991	275089	0.0218479	0.0742354	0.00190569	0.0084616	0.0392768	0.00154774
880	0	0	0	267.449	112.574	1932.84	50.1037	748.166	166.872	1.63377	107.346	35139.6	0.305556	7.41049	0.111558	223323	220111	0.0215552	0.0765068	0.00202145	0.0112911	0.0435931	0.00483221
881	0	0	0	266.436	113.273	1837.57	50.9644	754.814	296.321	2.41322	111.749	21109.4	0.225309	15.8519	0.350686	167431	164149	0.0213663	0.0790549	0.00215989	0.0390362	0.0953775	0.0131835
882	0	0	0	263.626	113.769	1831.33	53.3263	748.228	230.482	3.87356	112.771	20559.7	6.0679	19.9012	0.024708	112641	108227	0.0212799	0.0818988	0.00232464	0.10387	0.168581	0.0424001
883	0	0	0	259.229	114.245	1884.21	57.1421	800.335	272.61	4.57929	92.915	23452	29.4259	28.8117	0.007927	57271.3	52469	0.0212961	0.0850601	0.0025202	0.20431	0.207618	0.041788
884	0	0	0	272.644	114.791	1827.55	63.2254	812.945	62.4333	0.123676	110.054	38062.5	35.8179	17.6821	0.006789	12000	0	0.0214164	0.0885628	0.0027521	0.462262	0.274673	0.143296
885	0	0	0	272.471	114.512	1850.96	68.2864	855.934	92.7924	0.21219	126.34	31532	14.0185	4.73457	0.323934	12041.6	0	0.021644	0.0924335	0.00302722	0.494435	0.317084	0.282189
886	0	0	0	269.143	113.428	1899.09	69.7192	908.492	201.915	1.03602	123.988	22766.3	0.45679	2.29938	0.499021	58249.5	0	0.0219836	0.0967018	0.00335403	0.256471	0.234511	0.203367
887	0	0	0	266.531	113.606	1863.72	65.1209	903.92	240.179	1.49271	113.046	23305.2	1.04321	1.19136	0.091149	112641	14866.1	0.0224417	0.1014	0.0037431	0.0900665	0.133343	0.0804345
888	0	0	0	260.429	115.264	1893.25	61.4554	891.519	457.139	2.05073	114.4	30725.4	1.82407	0.898148	0.009226	168428	15000	0.0230267	0.106564	0.00420755	0.0323433	0.0765497	0.0416969
889	0	0	0	258.533	117.519	1951.36	60.796	892.936	557.588	1.93187	103.587	18295.7	0.438272	0.858025	0.022583	200928	0	0.0237492	0.112233	0.00476381	0.0152712	0.0567581	0.0215859
890	0	0	0	255.539	120.284	2026.14	59.7274	883.821	428.608	1.94487	111.897	23731	0.570988	1.44444	0.02037	227502	4000	0.0246225	0.118448	0.00543248	0.00862745	0.0481226	0.0271773
891	0	0	0	259.887	123.386	2054.76	59.0808	731.262	286.979	1.60792	96.0632	22868.5	0.330247	0.654321	0.015419	244724	9000	0.0256625	0.125257	0.00623949	0.00580128	0.0414739	0.0158104
892	0	0	0	264.742	126.811	2069.19	59.2975	548.815	225.89	1.03385	105.303	28569	0.787037	0.851852	0.011797	257437	51788	0.0268887	0.132708	0.00721758	0.00620221	0.049883	0.0156337
893	0	0	0	264.878	130.922	2083.72	59.9472	510.179	252.69	0.731951	114.189	16452	4.53704	0.987654	0.011623	280444	26832.8	0.0283245	0.140853	0.0084083	0.00451253	0.0553648	0.0213313
894	0	0	0	260.009	134.418	2077.66	60.5285	518.889	298.529	0.187785	108.701	21794.6	2.76235	0.496914	0.032894	312194	6000	0.0299979	0.149749	0.0098645	0.00204732	0.0339706	0.0135556
895	0	0	0	258.951	133.229	2001.49	61.1562	514.354	296.507	0.27009	115.524	17760	0.478395	0.219136	0.116546	283185	2000	0.0319424	0.159455	0.0116537	0.00400621	0.0517845	0.0230011
896	0	0	0	255.579	128.189	1967.7	61.7703	530.451	296.065	0.254367	123.901	20020.6	0.179012	0.175926	0.026247	256846	0	0.0341982	0.170032	0.0138622	0.00709685	0.0691114	0.0363669
897	0	0	0	252.962	123.918	2000.91	61.5387	584.875	297.079	0.107073	111.259	27710.2	0.216049	0.240741	0.054717	241050	0	0.036813	0.181543	0.0166009	0.00784033	0.0601495	0.0241626
898	0	0	0	252.352	120.919	2084.77	58.2927	651.488	276.886	0.356155	105.522	33780.9	0.478395	0.154321	0.013572	237000	0	0.039844	0.194051	0.0200123	0.00762348	0.0560564	0.021968
899	0	0	0	253.425	119.295	2189.47	53.437	703.925	197.826	0.174655	103.459	33780.9	0.41358	0.283951	0.005451	237356	0	0.0433595	0.207621	0.0242797	0.00720876	0.057553	0.0237282
900	0	0	0	252.376	118.152	2303.06	49.3989	754.325	227.996	0.6669	115.457	28202.4	0.42284	0.780864	0.000555	241006	0	0.0474409	0.222313	0.0296388	0.00769463	0.0745709	0.0399996
901	0	0	0	252.248	116.968	2406.39	46.7308	802.972	275.962	1.01215	97.2091	35523.3	1.07716	1.56481	0.029028	206526	0	0.0521855	0.238186	0.0363919	0.0130966	0.0816918	0.029092
902	0	1	0	257.498	115.065	2468.11	46.3037	849.757	168.166	0.867205	106.702	35523.3	0.280864	0.416667	0.072315	151832	8000	0.0577091	0.255292	0.0449248	0.0451878	0.16556	0.0807322
903	0	0	0	258.582	112.328	2530.39	49.1576	908.775	112.569	0.352238	115.765	18372.1	0	0.700617	0.034633	99538.9	26832.8	0.0641495	0.273672	0.0557261	0.12896	0.320261	0.157614
904	0	0	0	259.578	108.839	2565.09	56.2763	986.185	126.535	0.498848	103.403	21653.7	0.0462963	0.780864	0.312582	52345	11000	0.0716704	0.293359	0.0694065	0.245676	0.393738	0.185005
905	0	0	0	265.707	105.077	2606.36	64.5537	1081.38	48.2768	0.266195	95.2239	20943.2	0.0216049	0.95679	3.66427	38000	0	0.0804652	0.31437	0.0867148	0.280127	0.433682	0.217408
906	0	1	0	267.351	101.68	2834.52	69.4862	1219.4	5.5435	0.045902	101.31	29342.5	19.963	15.8951	0.225238	42941.8	2000	0.0907611	0.336703	0.108543	0.251696	0.462084	0.264145
907	0	0	0	267.215	99.4727	3001.59	71.958	1314.22	1	0	64.3087	21006.7	75.1265	10.571	0.63491	84970.6	57000	0.102823	0.360335	0.135907	0.080131	0.28046	0.030847
908	0	0	0	248.392	80.484	1168.47	71.6798	100.044	156.027	0.936811	117.764	17229	54.2685	8.25926	243.256	0	0	0.222071	0.120146	0.00992476	0.880994	0.496221	0.0864385
909	0	0	0	251.969	90.5203	1701.81	57.4602	214.732	143.161	1.35696	101.981	30442.9	64.6852	2.92901	19.9714	5000	0	0.200362	0.113071	0.00851077	0.758175	0.3135	0.0621508
910	0	0	0	253.689	97.0957	2679.13	32.1737	512.736	154.867	1.18319	122.923	37720.5	41.7654	8.44136	14.1621	5000	0	0.180665	0.106703	0.00734593	0.771151	0.372649	0.229209
911	0	0	0	211.99	100.82	2901.17	30.7528	752.508	968.673	6.84367	119.528	50250.5	1.03395	0.540123	8.60972	27658.6	0	0.16287	0.100973	0.00638227	0.52869	0.188061	0.128394
912	0	0	0	123.374	106.575	1387.57	35.8096	279.673	2961.28	9.70453	110.566	21801.5	1.17284	3.49383	62.5298	0	0	0.146853	0.0958234	0.00558175	0.650901	0.0991635	0.00199199
913	0	0	0	120.602	104.482	1427.67	24.2271	339.555	2831.95	10.4607	104.318	23449.2	1.1358	1.08333	149.304	0	0	0.132481	0.0911994	0.00491412	0.638361	0.0981014	0.00206715
914	0	0	0	183.954	109.517	2947.72	24.7638	949.758	1611.09	6.8726	82.1977	35927.4	1.26235	0.287037	49.4582	0	0	0.119617	0.0870532	0.00435524	0.467268	0.105175	0.0139445
915	0	0	0	243.717	108.874	4020.03	21.8734	1235	557.493	1.25212	87.6191	47788.9	1.44136	0.469136	11.403	1000	0	0.108125	0.083342	0.00388579	0.494861	0.1647	0.110559
916	0	0	0	254.16	109.066	3749.08	25.7119	1098.4	405.304	0.580005	98.241	34659.8	4.54012	1.23148	10.8136	43046.5	0	0.097877	0.0800278	0.00349021	0.346949	0.17002	0.125171
917	0	0	0	255.656	112.394	3079.49	32.0093	973.035	304.978	0.40578	106.034	26882.1	5.21914	2.3179	7.13845	43000	0	0.088748	0.0770768	0.003156	0.362687	0.189655	0.13827
918	0	0	0	255.768	114.17	2779.03	35.8949	903.338	223.535	0.490699	108.429	24669.6	5.26852	1.01235	3.50529	69814	8000	0.0806236	0.0744593	0.00287302	0.238484	0.155381	0.113392
919	0	0	0	258.073	116.599	2676.41	38.1314	883.034	200.94	0.335838	103.702	29738	1.64815	0.438272	3.03329	94021.3	49040.8	0.0733975	0.072149	0.00263305	0.150794	0.115236	0.0590994
920	0	0	0	260.786	118.546	2589.46	39.7299	872.656	211.089	0.273862	110.435	36811.8	1.89198	0.67284	4.0772	110454	46000	0.066973	0.0701231	0.00242942	0.122462	0.104204	0.0673102
921	0	0	0	263.258	119.548	2551.88	40.5715	875.721	295.936	0.541352	104.886	23097.5	2.50309	1.05556	1.84351	146986	26400.8	0.0612625	0.0683614	0.0022567	0.0606964	0.0834215	0.0457195
922	0	0	0	262.944	119.357	2599.07	40.5644	901.95	458.68	2.75424	108.948	21677.5	1.11728	0.561728	0.736466	149000	0	0.056187	0.0668467	0.00211042	0.063585	0.0977297	0.0743143
923	0	0	0	266.212	119.449	2665.46	38.9661	919.443	279.088	1.07887	100.275	24601.6	0.574074	0.169753	0.856977	149030	0	0.0516759	0.0655641	0.00198699	0.0535864	0.0801274	0.0581739
924	0	0	0	265.547	118.251	2773.06	36.5949	944.254	274.948	0.385686	106.709	24474.6	1.71296	0.382716	0.865787	159891	0	0.0476665	0.064501	0.00188344	0.0445271	0.0748198	0.062651
925	0	0	0	262.716	115.75	2906.31	33.5992	970.394	220.282	0.235858	102.992	26924.3	2.2037	0.277778	0.782627	107000	51000	0.0441028	0.0636467	0.00179737	0.107696	0.105301	0.0574771
926	0	0	0	259.006	112.801	3067.51	30.3288	1000.43	209.152	0.92678	110.193	26924.3	0.978395	0.941358	2.07873	51000	106000	0.0409356	0.0629927	0.00172686	0.277453	0.182247	0.0832213
927	0	0	0	256.792	110.03	3253.76	27.0946	1030.23	201.96	0.607057	107.511	21664.2	5.76543	2.16766	2.40321	0	71000	0.0381211	0.0625321	0.00167035	0.503062	0.263777	0.141751
928	0	0	0	254.885	107.845	3434.66	24.4983	1043.4	168.381	0.579358	101.121	16924.7	2.23048	7.43494	1.09082	6000	16000	0.0356211	0.0622597	0.00162664	0.436825	0.249974	0.176542
929	0	0	0	255.168	107.055	3475.17	22.4138	1030.86	104.444	0.136621	99.0633	17141.7	7.49478	0.626146	0.417192	62000	0	0.0334019	0.062172	0.00159482	0.187008	0.150295	0.124519
930	0	0	0	256.401	108.334	3431.67	21.5497	987.64	96.9333	0.016123	103.728	21235	1.00832	0.192061	0.113153	117000	3000	0.0314339	0.0622671	0.00157421	0.0751025	0.099043	0.0978784
931	0	0	0	259.509	111.03	3489.58	20.7347	1020.08	94.6763	0.042976	97.535	16220.7	4.61111	18.5463	0.025599	150712	59000	0.0296913	0.0625443	0.00156441	0.0368887	0.0842948	0.037178
932	0	0	0	262.923	112.983	3470.51	20.1412	1038.64	92.1008	0.052602	100.526	24767.2	19.3056	32.0895	0.170538	112898	102303	0.0281516	0.0630048	0.0015652	0.083516	0.127494	0.0355753
933	0	0	0	266.85	113.414	3241.74	19.2924	950.697	83.2427	0.033871	109.344	20136.2	15.4228	30.1883	0.294359	95131.5	79511	0.0267951	0.0636509	0.00157661	0.145105	0.181274	0.0693794
934	0	0	0	270.069	112.719	3211.34	20.0271	880.718	91.5884	0.157128	118.489	16088.6	9.94444	65.6512	0.322339	95000	79000	0.025605	0.0644867	0.00159887	0.17569	0.273705	0.0895043
935	0	0	0	267.876	112.343	3186.9	18.3113	960.48	239.899	2.1888	117.498	16948.6	9.02469	33.4506	0.063102	108301	91787.8	0.0245665	0.0655174	0.00163243	0.135991	0.211308	0.0852503
936	0	0	0	237.054	111.974	3095.81	23.2144	990.75	849.59	5.954	104.694	20728	1.68827	13.1173	0.107741	143087	126669	0.0236671	0.0667502	0.001678	0.0480788	0.0890317	0.0163662
937	0	0	0	245.026	111.04	2861.69	25.8548	946.779	507.566	1.85501	110.597	23261.7	0.157407	14.9012	0.108371	188664	172038	0.0228962	0.0681935	0.00173652	0.0194628	0.0539014	0.00798587
938	0	0	0	260.052	110.455	2620.72	30.0718	927.679	516.917	2.59986	100.073	20139.1	2.45988	1.74074	0.516874	221269	222308	0.022245	0.0698577	0.00180927	0.0115864	0.0422635	0.00332373
939	0	0	0	267.705	110.475	2461.55	35.7763	944.203	197.935	1.0361	104.478	31050.6	0.783951	1.76543	0.353724	230868	273854	0.0217061	0.0717547	0.00189782	0.00888489	0.0359425	0.00290689
940	0	0	0	262.809	110.639	2339.04	40.6986	901.596	190.975	1.171	103.854	24210.1	1.64506	18.8364	0.17389	203924	282124	0.0212736	0.0738983	0.0020042	0.0139925	0.0520143	0.00274705
941	0	0	0	247.578	111.291	2226.38	42.5585	874.01	202.993	1.20161	97.8254	31375.6	4.40123	16.4198	0.132794	189402	228843	0.0209431	0.0763042	0.00213086	0.0134875	0.0396626	0.0028776
942	0	0	0	268.501	111.408	1908.74	45.8534	801.63	110.752	0.495665	94.482	36175.5	1.88272	0.87963	0.373683	179569	175570	0.0207115	0.0789905	0.00228086	0.0230796	0.0475198	0.0058774
943	0	0	0	270.013	111.588	1867.32	47.7712	780.257	90.5782	0.457944	100.692	27100.9	0.246914	0.253086	0.119414	130000	124354	0.0205769	0.0819771	0.00245792	0.0679769	0.0920251	0.0187278
944	0	0	0	271.772	111.787	1920.86	51.5977	829.392	54.0881	0.156055	102.224	27839.6	0.268519	1.0679	0.000628	86556.3	77833.2	0.0205389	0.0852865	0.00266663	0.147223	0.136534	0.0452003
945	0	0	0	272.378	112.063	1913.12	56.8867	856.213	61.4732	0.083945	113.11	27372.1	0.37963	0.5	0.00905	66000	35805	0.0205982	0.0889437	0.0029126	0.223054	0.184339	0.110752
946	1	0	0	272.56	111.813	1912.18	61.9144	889.936	92.0551	0.114939	127.996	30322.4	1.12654	0.564815	0.084392	66007.6	5385.17	0.020757	0.0929763	0.00320271	0.246069	0.212434	0.218536
947	0	1	0	270.823	111.68	1960.61	62.3667	946.548	144.857	0.635822	123.383	25948.6	0.771605	0.42284	5.43032	87206.6	0	0.0210187	0.0974148	0.00354545	0.160222	0.178441	0.170886
948	0	1	0	269.412	113.033	1896.35	54.5246	868.016	180.487	0.880635	120.974	23305.2	1.53086	3.19444	5.18632	130000	0	0.0213886	0.102293	0.00395126	0.0793127	0.134872	0.107623
949	0	1	0	266.82	114.788	1989.08	57.537	850.81	236.753	1.21111	113.084	24252.2	0.888889	4.70062	0.958019	180499	0	0.0218735	0.107647	0.00443307	0.0259913	0.0819534	0.0538132
950	0	0	0	258.321	116.889	2109.06	59.8014	871.182	323.799	2.40142	115.255	27409.6	0.212963	5.12346	0.007042	233521	0	0.0224821	0.113517	0.00500695	0.00780155	0.0501072	0.037874
951	0	0	0	260.999	119.411	2123.95	58.1305	854.744	276.604	2.07254	112.279	40769.7	0.595679	0.530864	0.012124	273425	0	0.0232253	0.119946	0.00569286	0.00346489	0.030429	0.026887
952	0	0	0	253.766	122.418	2203.26	56.1514	686.98	280.641	0.975998	103.711	40769.7	1.08025	0.0864198	0.011692	298412	5000	0.0241164	0.126981	0.00651579	0.00193971	0.0214557	0.0122428
953	0	0	0	262.502	125.177	2178.23	55.7545	547.586	232.94	0.762201	96.9108	29292.2	0.70679	0.240741	0.011623	308585	17029.4	0.0251717	0.134672	0.00750704	0.00190373	0.0266538	0.00944128
954	0	0	0	265.569	128.017	2161.84	55.9059	559.124	223.635	0.779048	117.294	29292.2	0.382716	0.91358	0.011623	287543	0	0.0264108	0.143073	0.00870597	0.00390972	0.0472191	0.0313325
955	0	0	0	259.967	130.132	2155.79	56.387	572.935	276.679	0.602221	108.027	20674.9	0.641975	0.608025	0.049232	276525	0	0.027857	0.152239	0.0101623	0.00407826	0.0475742	0.0209096
956	0	0	0	258.718	129.43	2091.76	57.326	576.07	263.001	0.597834	112.562	20317.1	0.117284	0.558642	0.108526	275000	0	0.0295384	0.162231	0.0119388	0.00429092	0.0520304	0.0246145
957	0	0	0	255.444	126.54	2047.74	58.2675	592.06	295.803	0.374477	116.551	16485.1	0.0432099	0.688272	0.015915	276422	0	0.0314884	0.173108	0.0141154	0.00413877	0.0539192	0.0242268
958	0	0	0	252.325	123.111	2050.67	58.5384	632.281	279.094	0.238548	114.284	28002.9	2.08951	2.03704	0.04536	287543	16000	0.0337471	0.184934	0.0167935	0.00290456	0.0406596	0.0162168
959	0	0	0	252.51	119.778	2104.76	56.4822	678.463	285.586	0.365126	108.753	21942.3	0.481481	0.753086	0.024227	252517	21189.6	0.0363621	0.197772	0.0201023	0.00561179	0.0575787	0.0179073
960	0	0	0	250.561	117.264	2220.43	52.3071	724.297	226.758	0.554206	108.476	25777.7	0	0.410494	0.013054	215418	23769.7	0.0393904	0.211683	0.0242063	0.0112456	0.0800165	0.0273909
961	0	0	0	253.424	115.174	2314.48	48.7427	767.562	184.201	0.546842	102.742	25777.7	0	0.799383	0.006451	188308	3605.55	0.0428997	0.226727	0.0293153	0.0189819	0.104942	0.038776
962	0	1	0	253.693	113.03	2409.2	45.9037	809.495	174.747	0.591517	114.104	25896.4	0.00308642	1.11728	0.17465	174734	0	0.046971	0.24296	0.0356955	0.0285304	0.145377	0.0747295
963	0	0	0	258.885	110.34	2447.34	44.3921	838.372	119.258	0.66467	106.271	37339.8	0.200617	11.3364	0.731213	134466	0	0.0517008	0.260428	0.0436841	0.062751	0.201922	0.0918473
964	0	0	0	259.701	107.096	2444.67	45.6859	855.828	130.765	1.32373	102.001	37339.8	13.3735	8.01852	4.04171	97754.8	0	0.0572042	0.279172	0.0537045	0.124301	0.277182	0.111228
965	0	1	0	263.108	103.288	2311.97	54.7164	870.413	71.7545	0.281209	99.6293	17390.6	7.91358	4.90432	2.31927	76531	0	0.0636179	0.299217	0.0662825	0.173889	0.363747	0.125355
966	0	0	0	267.438	100.029	2250.74	64.7805	921.429	27.8675	0.138449	105.356	37135.6	78.5648	3.80556	2.8014	76000	0	0.0711041	0.320573	0.0820609	0.181502	0.358995	0.10825
967	0	1	0	268.519	98.0178	2501.34	69.502	1072.88	3.79101	0.029828	106.287	23423.8	56.4167	10.8796	1.66918	89358.8	8062.26	0.0798545	0.343233	0.101805	0.130149	0.393928	0.140902
968	0	0	0	268.22	97.2722	2762.16	71.9646	1217.54	1	0	66.2766	23196.3	0.75	1.23457	5.66546	119331	60083.3	0.0900941	0.367165	0.126395	0.0438247	0.220058	0.0371738
969	0	0	0	245.588	88.1125	1732.47	70.1722	146.098	278.47	1.95871	134.272	27962.4	1.12963	0.972222	20.7285	0	0	0.216561	0.109998	0.00726428	0.838064	0.425515	0.251017
970	0	0	0	247.881	99.3336	2362.45	64.5407	222.875	248.227	1.41217	115.417	39063.1	0.895062	0.432099	24.3872	24515.3	0	0.195698	0.10382	0.00634951	0.691443	0.30894	0.165242
971	0	0	0	212.504	108.83	2472.11	49.8364	467.592	669.898	5.08361	121.652	34257.5	0.487654	0.225309	7.40474	51244.5	0	0.176745	0.09826	0.00558383	0.416002	0.186776	0.114667
972	0	0	0	144.622	125.193	1317.78	46.6294	269.792	2400.02	13.4631	111.369	21106.5	1.04938	0.608025	65.5012	0	0	0.159598	0.0932615	0.00494061	0.664	0.177599	0.0117633
973	0	0	0	122.853	116.622	973.356	28.1014	193.182	2987.28	13.2268	109.153	21801.5	1.12654	0.675926	74.7185	0	0	0.144138	0.0887719	0.0043984	0.681915	0.116645	0.00274066
974	0	0	0	181.269	114.326	2146.82	17.7076	640.278	1717.82	8.72864	89.5431	28510.4	5.2284	0.41358	41.2609	13341.7	0	0.130241	0.0847447	0.00393988	0.51642	0.121921	0.0122646
975	0	1	0	244.268	110.33	3334.15	17.4034	995.007	572.286	1.12001	86.0597	30097.9	1.64198	0.972222	46.7797	48000	0	0.117778	0.0811385	0.003551	0.35108	0.138608	0.0521986
976	0	1	0	249.756	110.168	3720.1	20.7619	1092.39	378.683	0.409907	100.739	47788.9	1.31481	0.854938	17.7285	48010.4	0	0.106623	0.0779165	0.00322035	0.33078	0.138919	0.127106
977	0	0	0	253.167	108.412	3397.58	23.9675	1022.53	319.476	0.301149	92.8935	30782.3	2.60494	2.0679	7.99505	58898.2	37000	0.0966548	0.0750459	0.00293862	0.263205	0.133732	0.060543
978	0	0	0	256.021	110.59	2882.13	28.9766	914.327	221.645	0.269294	103.784	28633.7	6.44136	1.45988	2.39831	38000	7000	0.087757	0.072498	0.00269822	0.38419	0.181066	0.122033
979	0	0	0	257.402	112.209	2781.14	34.3164	902.044	179.719	0.457176	107.409	21175.7	14.3519	3.21605	0.943372	39849.7	1000	0.0798219	0.0702473	0.0024929	0.367827	0.202201	0.141511
980	0	0	0	259.182	113.402	2814.98	37.3218	925.259	169.354	0.417232	98.6716	29738	2.85185	0.533951	2.4467	77897.4	14000	0.0727497	0.0682716	0.00231755	0.184418	0.123349	0.0816014
981	0	0	0	260.741	114.73	2752.52	37.9912	914.626	176.821	0.361049	105.391	36811.8	2.66667	0.450617	2.80199	129692	0	0.0664491	0.0665515	0.00216797	0.0769914	0.0804952	0.0758228
982	0	0	0	261.169	115.346	2714.8	37.9514	907.694	370.19	2.391	112.969	33896.1	2.95062	0.259259	0.97306	182989	0	0.0608373	0.0650702	0.00204069	0.0321436	0.063787	0.0670415
983	0	0	0	260.723	115.295	2739.61	37.3212	914.901	507.901	1.5422	102.65	35801.2	1.7963	0.737654	0.655624	205000	0	0.0558396	0.0638131	0.00193288	0.0192064	0.041697	0.0289833
984	0	0	0	266.047	115.718	2763.87	35.104	904.138	273.335	0.398962	108.096	23897	14.9739	3.17937	0.656264	205022	7810.25	0.0513888	0.062768	0.00184218	0.0195054	0.0526198	0.037057
985	0	0	0	264.925	114.468	2839.94	32.211	910.153	201.553	0.560818	104.385	14426.2	5.84416	6.72166	0.539336	170763	15000	0.0474252	0.0619247	0.00176671	0.0349682	0.0768118	0.0480197
986	0	0	0	262.18	112.445	2934.76	28.5294	916.677	201.14	0.79416	109.477	21985.2	3.20013	7.77128	0.46783	119854	53450.9	0.0438952	0.0612745	0.00170491	0.0956711	0.117379	0.0661037
987	0	0	0	257.703	109.812	3059.43	24.8946	932.059	219.591	1.41464	105.545	25521.4	3.26852	3.91975	1.14384	74276.5	107201	0.0407517	0.0608109	0.00165555	0.195317	0.151857	0.0558489
988	0	0	0	256.152	106.97	3183.23	21.9147	944.811	208.083	0.169608	106.728	30358.6	12.7222	37.179	2.10467	54000	81492.3	0.0379528	0.0605286	0.00161766	0.265367	0.193385	0.0590853
989	0	0	0	254.904	104.314	3337.9	20.5845	973.154	183.511	0.627656	98.6253	21667.3	21.3086	46.6389	0.960931	54332.3	41000	0.0354614	0.0604241	0.00159052	0.23319	0.202139	0.0619
990	0	0	0	254.388	102.972	3500.09	19.554	1006.77	125.007	0.683867	96.8534	27463.8	13.2562	27.6821	1.2165	82219.2	0	0.033245	0.0604954	0.00157361	0.132949	0.134932	0.0849523
991	0	0	0	255.408	104.906	3514.32	19.2006	987.936	99.4791	0.129146	103.596	25340.6	7.31173	59.4599	0.126927	128860	8000	0.031275	0.0607416	0.00156661	0.0594459	0.122535	0.0628734
992	0	0	0	258.622	107.441	3522.78	18.609	971.878	100.586	0.127946	100.834	18896.6	3.05864	23.3333	0.029295	123649	64000	0.0295262	0.0611637	0.00156938	0.0682997	0.113417	0.0487247
993	0	1	1	262.039	107.492	3314.53	17.7506	920.625	89.2266	0.084982	103.335	21296.5	1.04012	38.213	0.097699	72945.2	119000	0.0279767	0.0617637	0.00158199	0.194303	0.197204	0.0471653
994	0	0	0	265.612	105.766	2943.44	19.9661	814.486	80.309	0.120323	113.257	24789.4	9.62963	34.4259	0.295885	40311.3	134302	0.0266074	0.0625452	0.00160467	0.380125	0.276758	0.0661513
995	0	0	0	267.549	104.879	3042.8	20.274	848.238	104.054	0.163338	108.831	19061.1	20.3302	8.55247	0.120595	40000	134000	0.0254014	0.0635133	0.00163784	0.372443	0.24934	0.0611404
996	0	0	0	266.551	105.807	3098.12	20.5215	945.879	128.345	0.77716	108.219	20728	0.114198	0.435185	0.588142	65604.9	142004	0.0243444	0.0646742	0.00168214	0.238071	0.188224	0.0590512
997	0	0	0	257.498	107.39	2948.08	21.1983	934.859	317.964	1.9631	111.929	21085.1	0.0864198	9.72222	0.361251	114232	168363	0.0234239	0.0660359	0.00173843	0.100965	0.128878	0.0266435
998	0	0	0	247.652	108.438	2836.94	23.661	955.124	314.655	1.64894	99.6234	23261.7	0.194444	5.12037	0.511651	167836	205139	0.0226294	0.0676081	0.00180784	0.0246696	0.0531634	0.00608759
999	0	0	0	266.84	108.371	2649.32	27.4266	932.21	220.836	0.999916	102.045	23348.3	0.231481	0.969136	0.265037	222623	248809	0.0219518	0.0694018	0.00189175	0.0109897	0.0411842	0.00365739
1000	0	0	0	268.224	108.569	2652.39	33.0497	996.868	137.69	0.607681	106.908	31050.6	0.950617	1.94136	0.087218	188799	295772	0.0213838	0.0714299	0.00199192	0.0204774	0.0537375	0.00418959
1001	0	0	0	268.856	109.367	2582.89	38.0138	1028.81	85.7771	0.10026	102.159	47431.1	0.595679	0.962963	0.18577	154693	299000	0.0209192	0.0737072	0.00211048	0.0356076	0.0553845	0.00449768
1002	0	0	0	269.545	109.909	2295.86	39.876	926.129	81.7387	0.082138	100.292	47431.1	0.753086	1.2963	0.11333	134974	249104	0.0205533	0.0762504	0.00225005	0.0563071	0.0670282	0.00680079
1003	0	0	0	269.973	109.671	2103.55	40.4907	841.57	77.4127	0.085107	107.304	30676.9	0.521605	0.990741	0.03455	133000	200562	0.0202826	0.0790783	0.0024138	0.0678914	0.0913059	0.0127867
1004	0	0	0	270.68	109.82	2105.18	41.2102	837.782	80.9938	0.061992	109.479	26449.8	0.682099	1.13889	0.038728	137277	156311	0.0201049	0.0822119	0.00260561	0.0647243	0.0970299	0.0197629
1005	0	1	0	271.257	109.776	2136.31	43.8076	869.513	59.0579	0.117738	111.407	36866.5	2.7716	1.57099	0.002711	134239	101000	0.0200191	0.0856747	0.00283018	0.0668184	0.0938351	0.0365338
1006	0	0	0	272.266	109.87	2004.05	49.1034	863.938	71.2619	0.076287	111.5	65774.2	1.39198	2.11728	0.015259	122000	45000	0.0200253	0.0894926	0.00309322	0.0842494	0.0796434	0.0614545
1007	0	0	0	272.553	109.925	1867.38	54.4845	850.435	94.4811	0.091873	129.787	47649.7	0.407407	11.2099	0.043186	122004	0	0.0201248	0.0936942	0.00340172	0.101514	0.12699	0.1493
1008	0	0	0	270.877	110.892	1874.77	52.948	846.265	142.606	0.526172	129.017	47649.7	0.216049	2.59568	1.1464	134659	0	0.0203204	0.098311	0.00376421	0.0804539	0.110719	0.136266
1009	0	0	0	268.78	111.722	1947.25	48.6901	817.929	198.766	0.438653	114.758	20306.9	0.737654	2.09568	0.14332	165614	14212.7	0.0206159	0.103378	0.00419111	0.0393549	0.0940312	0.0536808
1010	0	0	0	268.287	113.512	2079.92	55.2147	816.052	220.364	0.707642	107.794	24252.2	2.11111	0.817901	0.190935	207625	0	0.021017	0.108932	0.00469529	0.0149004	0.0606856	0.0356619
1011	0	0	0	267.175	115.318	2166.19	58.4288	860.951	196.312	0.382359	110.982	25117.5	0.0154321	0.796296	0.065022	255069	0	0.0215309	0.115014	0.00529254	0.00525081	0.039939	0.0281414
1012	0	0	0	267.903	117.364	2192.61	56.1362	873.005	180.382	1.54493	108.677	40769.7	0.12963	0.549383	0.014336	304508	0	0.0221666	0.121669	0.00600242	0.00184946	0.023455	0.0213166
1013	0	0	0	265.405	119.907	2240.47	53.8407	733.679	212.754	0.597338	110.028	39095	0.0462963	1.06173	0.013336	294646	0	0.0229353	0.128943	0.00684919	0.00260682	0.0285943	0.0208452
1014	0	1	0	265.253	122.291	2269.29	52.4254	632.364	204.858	0.247694	111.312	25328.6	0.00617284	1.04012	0.011623	260768	0	0.0238507	0.136889	0.00786301	0.00591623	0.0514284	0.0294045
1015	0	0	0	265.792	124.414	2268.74	51.9333	626.527	183.618	0.388787	105.818	21299.9	0.0123457	0.969136	0.011623	235491	0	0.0249293	0.145559	0.00908151	0.00948636	0.0676797	0.0322931
1016	0	0	0	264.713	125.651	2232.14	52.2774	634.079	217.458	0.687982	113.126	25416.5	0.0246914	0.225309	0.012271	221903	12530	0.0261908	0.155011	0.0105518	0.0136285	0.083682	0.0425778
1017	0	0	0	259.713	125.537	2174.87	53.2277	634.936	243.864	1.04635	120.074	22218.1	0	0.12963	0.023216	220000	42953.5	0.0276588	0.165304	0.012333	0.0142059	0.0942444	0.0403096
1018	0	0	0	254.728	123.871	2111.3	54.3915	638.667	278.092	1.22541	117.603	27476.5	0	0.111111	0.002479	221775	51244.5	0.0293617	0.176499	0.0144993	0.0123592	0.0825854	0.0298246
1019	0	0	0	250.097	121.375	2091.35	54.748	656.827	329.523	1.23066	108.229	27476.5	0	0.330247	0.01964	235491	64622	0.0313331	0.188657	0.0171444	0.00784993	0.0622939	0.0142439
1020	0	0	0	253.871	118.162	2110.35	53.5638	686.031	250.502	0.912754	103.33	25472.1	0.95679	0.657407	0.02487	218289	75326	0.0336132	0.201841	0.0203865	0.0107505	0.0755009	0.0139092
1021	0	0	0	252.359	115.484	2224.97	50.6167	732.718	221.567	0.769747	109.748	20932.3	0.679012	1.17593	0.048284	174040	77491.9	0.0362497	0.216111	0.0243744	0.0271497	0.129272	0.0269398
1022	0	0	0	257.143	112.53	2318.95	48.2477	778.161	180.216	0.624153	103.579	20110.6	0.873457	0.82716	0.011845	139086	55731.5	0.0392997	0.231524	0.0292962	0.0539316	0.180203	0.0406877
1023	0	0	0	254.376	110.207	2416.35	46.3418	819.938	170.232	0.998791	114.941	21262.4	13.1235	2.98457	0.000104	120071	43931.8	0.0428312	0.248131	0.0353885	0.0830627	0.246852	0.0788129
1024	0	0	0	256.251	107.329	2442.38	45.2989	838.943	197.807	1.20622	102.487	22803.6	3.26235	0.75	0.135667	108931	19723.1	0.046925	0.265978	0.0429476	0.0955723	0.25185	0.0782985
1025	0	1	0	263.136	103.808	2387.78	47.3794	849.919	123.026	0.908849	102.379	24406.8	0.0740741	0.521605	0.71169	57801.4	0	0.0516777	0.285098	0.052343	0.250331	0.390585	0.162656
1026	0	0	0	266.71	100.081	2222.79	58.459	863.843	53.6621	0.237875	95.9565	22619.9	1.41049	1.27778	5.10856	22847.3	0	0.0572041	0.305511	0.0640301	0.384375	0.474647	0.173146
1027	1	1	0	268.869	97.0753	2186.08	67.045	903.085	8.58971	0.053947	100.939	23853.6	1.23457	1.08333	1.96317	21000	0	0.0636405	0.327221	0.0785621	0.3931	0.514221	0.229472
1028	0	0	0	269.324	96.1514	2517.02	68.11	1079.97	1.32198	0.003509	110.384	17601.6	0.873457	0.771605	1.80016	51478.2	29000	0.0711488	0.350213	0.0965969	0.2517	0.507253	0.260464
1029	0	0	0	243.269	101.488	731.458	100.369	32.6738	113.691	0.356723	134.899	12601.9	2.32716	2.03395	40.1853	45880.3	0	0.233688	0.106812	0.00591402	0.637695	0.309759	0.129114
1030	0	0	0	242.928	105.119	1582.46	89.0161	84.1629	264.337	1.17641	116.055	31766.1	2.59259	0.805556	24.4575	44000	0	0.211752	0.100836	0.00524268	0.588991	0.252419	0.0951017
1031	1	0	0	243.768	110.548	2741.54	82.1291	170.071	300.322	0.757028	138.928	45871	52.2623	0.376543	87.3311	62225.4	0	0.191703	0.0954578	0.00467371	0.572448	0.317919	0.204562
1032	0	0	0	196.195	114.945	2593.09	60.7011	338.524	1357.16	7.69265	135.664	34785.2	8.10494	2.08025	46.5529	15000	0	0.173461	0.0906209	0.00418999	0.694987	0.306217	0.134009
1033	0	0	0	127.425	133.8	1087.02	41.6192	153.288	2883.76	12.2165	115.716	26517.4	0.768519	2.67284	573.685	0	0	0.156928	0.0862753	0.00377759	0.882443	0.305107	0.00620078
1034	0	0	0	115.457	114.873	1482.92	20.5237	405.7	2969.92	13.0142	103.313	52100.9	11.0772	2.24691	19.0882	4000	0	0.141993	0.0823761	0.00342509	0.544727	0.0575816	0.00206198
1035	0	0	0	222.181	115.173	3275.22	18.1172	978.579	806.617	3.69843	84.7989	52100.9	22.4074	1.48457	5.33565	50606.3	0	0.12854	0.0788831	0.00312313	0.272664	0.084621	0.0314046
1036	0	0	0	245.786	111.311	3499.79	17.972	982.569	358.313	0.60025	92.4401	30446.4	11.4167	1.12963	34.5181	90027.8	0	0.116449	0.0757608	0.00286397	0.174443	0.103633	0.0570672
1037	0	0	0	250.033	111.204	3405.05	18.0839	942.743	281.279	0.220402	104.91	44871.8	1.73457	0.385802	9.36934	100000	0	0.105602	0.0729778	0.00264128	0.158857	0.0950572	0.0928424
1038	0	0	0	253.916	109.199	3057.8	23.1294	945.231	245.217	0.313983	97.7767	44871.8	2.96296	0.388889	2.13025	45000	25000	0.095887	0.0705061	0.00244978	0.34157	0.133188	0.0846925
1039	0	0	0	257.295	110.998	2729.57	28.1446	875.254	205.605	0.125257	100.491	40426.8	3.20988	0.564815	1.22198	0	0	0.0871954	0.0683213	0.00228513	0.582759	0.207805	0.150511
1040	0	1	0	260.315	112.804	2887.29	33.1768	941.892	171.895	0.211265	96.9291	40426.8	1.70988	2.53086	1.33182	12000	0	0.0794263	0.0664019	0.0021437	0.484934	0.19002	0.145213
1041	0	0	0	259.958	111.323	2969.69	35.5203	965.121	138.388	0.298341	107.524	26760.2	15.4674	12.6261	1.02056	68000	0	0.0724863	0.0647291	0.00202251	0.229453	0.162031	0.125659
1042	0	0	0	261.267	111.923	2861.64	35.0353	930.169	149.303	0.235053	107.694	39829	7.14977	22.0514	0.967864	124000	8000	0.0662895	0.0632867	0.00191908	0.0875269	0.0955168	0.0742857
1043	0	0	0	262.89	112.092	2805.72	34.3415	905.006	153.767	0.282145	107.202	31486	4.91803	0.728597	1.15117	179000	9000	0.0607579	0.0620607	0.00183133	0.0303119	0.0563655	0.0514151
1044	0	0	0	263.408	112.586	2820.69	33.6025	897.802	206.215	0.532473	103.499	27712.7	3.65787	27.8557	0.655624	235000	19697.7	0.0558208	0.0610391	0.00175759	0.00947559	0.0408912	0.022477
1045	0	0	0	265.94	112.734	2855.26	31.7927	885.47	175.652	0.272462	107.695	21767	3.91358	19.2932	0.655624	229260	51623.6	0.0514145	0.060212	0.00169646	0.0115263	0.0475994	0.0231509
1046	0	0	0	264.075	111.561	2903.26	28.3774	874.008	189.897	0.281113	116.461	18105.8	4.29012	14.3179	0.603576	195256	70000	0.047482	0.0595711	0.00164683	0.0252808	0.0720279	0.0362766
1047	0	0	0	262.111	109.69	2949.51	23.922	854.259	156.665	0.572386	100.884	20565.3	17.1204	59.5648	0.437282	152742	87418.5	0.0439724	0.0591098	0.00160778	0.0487568	0.112111	0.0193246
1048	0	0	0	258.269	107.036	3017.89	19.8879	842.12	139.527	0.609392	105.388	26392.8	5.74383	22.6543	0.509754	120341	127581	0.0408404	0.0588231	0.00157865	0.0909453	0.113257	0.027028
1049	0	0	0	257.402	104.375	3078.51	17.8819	838.564	152.317	0.51037	99.8589	22420.7	1.61111	9.3179	0.458233	109000	98716.8	0.0380458	0.0587074	0.00155891	0.105796	0.110083	0.0326209
1050	0	0	0	254.846	102.197	3201.98	18.5785	875.678	178.32	0.668895	102.083	22059.4	2.9321	49.2037	0.158068	109165	47010.6	0.0355529	0.0587607	0.00154822	0.100009	0.139498	0.0447997
1051	0	0	0	253.828	101.882	3371.36	17.5585	898.278	146.149	0.853016	105.373	16823.2	1.10802	58.6451	0.057096	125399	23000	0.0333302	0.058982	0.0015464	0.0715225	0.143144	0.0594336
1052	0	0	0	255.221	103.858	3488.97	17.896	922.234	93.4969	0.206026	103.823	25340.6	1.5	34.4414	0.055352	159906	28017.9	0.03135	0.0593721	0.00155342	0.0340811	0.0827483	0.0480954
1053	0	0	0	258.148	105.9	3587.65	19.1667	945.692	92.7017	0.129946	104.783	27451.2	9.83333	5.59568	0.190208	117000	74431.2	0.0295878	0.0599327	0.0015694	0.0815188	0.105765	0.0570799
1054	0	0	0	260.591	104.708	3354.04	17.7415	893.734	91.2751	0.08859	102.334	23301.4	11.0741	1.65123	0.108026	61000	124920	0.0280221	0.0606672	0.00159462	0.234084	0.169729	0.0503972
1055	0	0	0	262.951	101.697	2984.31	18.3511	791.337	99.5986	0.419981	108.638	35103.1	0	0.29321	0.319284	5000	179078	0.0266343	0.06158	0.00162951	0.547414	0.259689	0.0619643
1056	0	0	0	264.626	100.673	2886.16	19.7006	793.158	115.512	0.806284	112.317	35103.1	0.688272	1.41975	8.41218	0	189000	0.0254078	0.0626772	0.00167469	0.593836	0.29051	0.0678762
1057	0	0	0	266.023	102.48	2865.14	21.0263	859.91	108.101	0.447139	96.5749	17489.2	0.0216049	1.0216	0.207569	52000	194756	0.0243284	0.0639661	0.00173096	0.276522	0.183265	0.0230143
1058	0	1	0	266.811	104.179	2767.24	20.6362	875.177	71.272	0.201997	110.255	21374.7	0.148148	1.58951	0.286764	107000	215177	0.0233838	0.0654557	0.00179935	0.121605	0.130039	0.0200164
1059	0	0	0	266.827	105.441	2638.17	21.3726	854.072	82.0579	0.25082	104.492	24605.9	1.41975	1.34877	0.083555	163000	245839	0.0225634	0.0671563	0.00188114	0.039286	0.0716968	0.00707883
1060	0	0	0	267.045	106.401	2605.67	24.048	879.179	82.3737	0.123805	108.197	26362	0.623457	0.518519	0.068668	205387	283621	0.0218582	0.0690801	0.00197789	0.0166071	0.0490492	0.00400799
1061	0	0	0	267.851	107.376	2683.55	29.2605	974.432	72.6215	0.09789	105.591	30190.6	0.101852	0.25	0.072836	155048	325601	0.0212605	0.0712408	0.00209149	0.039947	0.0702923	0.00420461
1062	0	0	0	268.224	108.253	2648.83	34.2455	1015.59	61.4175	0.043143	109.544	24381.9	0.648148	2.18519	0.131354	111018	323964	0.0207642	0.0736541	0.00222425	0.091895	0.114623	0.00724282
1063	0	1	0	268.832	108.895	2351	36.3884	901.645	65.0958	0.036236	106.349	47431.1	0.876543	0.45679	0.104573	81320.4	269000	0.0203643	0.0763376	0.00237894	0.167149	0.117371	0.0117943
1064	0	0	0	269.192	108.986	2234.58	37.3438	841.419	61.4023	0.028215	118.398	24842.7	1.02778	1.95062	0.081758	78000	213000	0.020057	0.0793111	0.0025589	0.206497	0.179029	0.0295559
1065	0	0	0	270.042	109.026	2313.07	36.9771	852.953	69.352	0.03808	109.143	31510.6	3.10494	2.76235	0.084294	85088.2	157000	0.0198395	0.0825966	0.00276816	0.169538	0.148905	0.0324696
1066	0	0	0	270.754	108.904	2349.49	37.3243	873.486	58.7282	0.067815	112.281	26448.9	0.919753	3.96296	0.008903	119097	101000	0.0197105	0.0862185	0.0030116	0.092914	0.125538	0.0466213
1067	0	0	0	271.772	108.367	2096.84	41.1412	823.677	63.4175	0.045383	111.553	65774.2	0.058642	4.55247	0.023956	164648	45000	0.0196695	0.0902037	0.00329508	0.0392493	0.0572336	0.0443633
1068	0	1	0	272.012	108.887	1907.42	45.1627	782.298	92.9254	0.077259	118.207	25378.2	0.453704	1.69444	0.43325	177003	0	0.0197171	0.0945818	0.00362574	0.0340508	0.0834297	0.0674142
1069	0	0	0	270.222	108.997	1919.47	44.9641	780.787	138.723	0.367865	120.308	22056	0.70679	0.268519	0.375654	185952	0	0.0198552	0.0993855	0.00401221	0.0290538	0.0825769	0.0657771
1070	0	0	0	269.255	110.098	2031.04	45.4285	795.796	195.578	0.330076	110.957	22056	0.401235	0.564815	0.001784	209459	0	0.0200871	0.10465	0.00446502	0.0161942	0.0609369	0.0375254
1071	0	0	0	269.85	111.027	2133.13	49.8452	838.944	206.069	0.624462	109.89	23080.7	0.191358	0.515432	0	244035	48662.1	0.0204171	0.110415	0.00499701	0.00744229	0.0456457	0.0195843
1072	0	0	0	264.834	113.199	2231.35	52.826	907.377	194.779	0.442971	113.251	26887.6	0.0555556	0.842593	0.004878	285491	26400.8	0.0208513	0.11672	0.00562389	0.00271887	0.0288073	0.0185537
1073	0	0	0	266.821	114.904	2271.43	52.5291	818.931	192.659	1.01089	102.237	16567.8	0.104938	1.75	0.019141	300376	23000	0.0213971	0.123613	0.00636494	0.00198562	0.0292619	0.012848
1074	0	0	0	266.283	116.928	2321.93	50.8949	685.588	251.071	1.07616	115.259	18361.2	0.141975	0.555556	0.025689	256205	28000	0.0220641	0.13114	0.00724391	0.00681627	0.0599317	0.029177
1075	0	0	0	267.836	118.825	2364.91	49.4274	688.298	235.269	0.786469	106.853	20832.4	0	0.0925926	0.012594	216391	27000	0.0228639	0.139355	0.0082901	0.0145509	0.0798793	0.0317925
1076	0	0	0	267.726	120.539	2385.37	48.654	709.483	211.695	0.845355	111.148	19973.4	0	0.0216049	0.011623	185151	0	0.0238104	0.14831	0.00953978	0.0282058	0.116725	0.0652775
1077	0	0	0	264.09	121.908	2353.85	48.6842	708.51	262.825	1.04877	112.263	19052	0.0524691	0.345679	0.011984	167529	22090.7	0.0249204	0.158063	0.011038	0.0396036	0.139446	0.06054
1078	0	1	0	260.342	121.885	2256.88	49.6085	692.935	302.575	1.41682	118.58	22893.5	0.765432	0.197531	0.034891	165000	78025.6	0.0262142	0.168673	0.0128406	0.0433637	0.149172	0.0446922
1079	0	0	0	254.387	120.984	2137.09	51.176	672.821	305.089	1.7754	118.294	30740.8	2.2716	0.0679012	0.011542	167359	106118	0.0277158	0.180201	0.0150175	0.0375931	0.131905	0.0307405
1080	0	0	0	249.939	119.09	2053.29	52.4969	662.511	352.655	1.14385	112.718	19802.2	4.10802	0.290123	0.074281	184000	115802	0.0294539	0.192709	0.0176557	0.0241468	0.111533	0.0151287
1081	0	0	0	254.765	116.075	2048.33	52.0559	675.165	330.322	0.822972	103.106	26396.4	3.56481	1.06173	0.073158	185084	130188	0.0314624	0.206256	0.020864	0.022902	0.102075	0.00965354
1082	0	0	0	259.623	113.176	2180.05	49.2977	724.065	228.189	0.493583	111.097	29328.6	0.058642	0.225309	0.10894	142215	126463	0.0337822	0.2209	0.0247784	0.0599759	0.173863	0.0253479
1083	0	0	0	262.512	110.699	2298.31	48.0144	776.463	234.737	0.594015	99.6533	19413	0.0617284	0.484568	0.012437	96332.8	81301.9	0.0364614	0.236698	0.0295686	0.131023	0.260659	0.0404574
1084	0	0	0	262.708	108.762	2371.74	48.55	820.801	154.506	0.754485	112.089	22812.9	0.608025	0.70679	0.006428	65969.7	44922.2	0.0395575	0.253695	0.0354462	0.233188	0.371965	0.129359
1085	0	0	0	261.051	107.053	2384.94	48.9322	826.17	208.534	1.21942	117.83	24655.5	0.345679	0.932099	0.220371	64000	36674.2	0.043139	0.271933	0.042674	0.255738	0.414535	0.172493
1086	0	1	0	265.917	104.218	2308.36	52.2876	821.399	109.808	0.706423	92.5828	27235.9	0.830247	1.91358	0.941424	50000	2000	0.0472874	0.29144	0.0515759	0.262249	0.388491	0.120222
1087	0	1	0	269.811	100.85	2348.5	58.5835	923.579	21.919	0.137436	106.306	25384.3	1.66667	1.82716	45.85	0	0	0.0520997	0.31223	0.0625483	0.543671	0.597248	0.308137
1088	0	0	0	270.087	97.3875	2708.45	62.39	1160.32	1.24323	0.004684	101.53	21941.1	2.26852	1.17901	216.541	0	0	0.0576911	0.3343	0.0760694	0.571799	0.671652	0.348167
1089	0	1	0	269.811	96.5876	3151.58	64.2544	1414.24	1	0	108.951	33316.3	1.4784	1.32716	11.5983	47000	9000	0.0641985	0.357627	0.0927053	0.214498	0.463708	0.35603
1090	0	0	0	270.439	95.8097	2923.4	68.993	1342.31	1	0	99.5399	27183.7	50.3611	0.496914	3.19525	103000	0	0.0717838	0.382164	0.113108	0.0750548	0.346011	0.153786
1091	0	0	0	271.446	94.2087	3170.56	76.7144	1586.65	1	0	82.3726	19793.4	3.27469	1.05864	1.68814	148607	15132.7	0.0806377	0.40784	0.138	0.0202153	0.228098	0.100799
1092	0	0	0	272.717	91.6852	2991.02	78.8171	1492.78	1	0	54.3802	17563.7	1.92593	0.756173	5.92093	131107	37215.6	0.0909837	0.434555	0.168134	0.0246356	0.227546	0.0416742
1093	0	0	0	272.768	90.9196	2960.98	83.0179	1438.67	1	0	43.8261	15347.7	7.70679	0.351852	0.863797	95462	35000	0.103081	0.462182	0.204223	0.048185	0.304447	0.0488072
1094	0	0	0	244.358	106.409	652.044	113.283	18.7498	168.184	1.36607	128.612	16247.3	9.4321	0.419753	52.8826	5000	0	0.228569	0.0977449	0.00412088	0.78988	0.385111	0.148523
1095	1	0	0	244.375	115.293	1646.81	93.8427	84.3966	216.707	0.976852	106.26	21804.3	1.82407	0.314815	43.0029	0	0	0.207532	0.0925588	0.00372968	0.759187	0.347501	0.114038
1096	1	0	0	238.73	113.673	2575.07	84.7379	161.192	339.795	2.60553	136.415	42920.3	6.19136	0.237654	67.6244	52000	0	0.188274	0.0878939	0.003393	0.582245	0.324589	0.283567
1097	0	0	0	142.19	118.026	1699.85	57.1427	159.807	2372.79	13.3924	123.39	22378.4	5.94753	0.567901	28.7592	16552.9	0	0.170719	0.0837017	0.00310261	0.601105	0.173872	0.0165332
1098	0	0	0	76.4073	111.755	1152.39	27.513	188.472	3611.53	9.30623	109.474	19357.3	1.31173	0.768519	233.295	0	0	0.154775	0.0799389	0.00285172	0.671499	0.0604355	0.000382858
1099	0	0	0	138.25	123.136	2224.71	23.7291	675.001	2472.18	12.6813	93.4309	25242.1	0.444444	2.08642	5.39409	22000	0	0.14034	0.0765672	0.00263467	0.37555	0.0752587	0.00518957
1100	0	0	0	221.94	116.641	3532.15	21.5559	1043.52	787.578	4.42427	78.9635	55215	20.9815	14.0401	6.60049	30413.8	0	0.127306	0.0735521	0.00244672	0.324811	0.102066	0.0368351
1101	0	0	0	246.558	111.858	3319.12	16.3107	841.744	292.577	0.113053	105.182	37041.2	2.87037	16.1605	29.3295	80081.2	0	0.115564	0.0708635	0.00228393	0.249383	0.137257	0.0919201
1102	0	0	0	250.207	111.983	3159.05	16.2316	849.383	260.271	0.099976	103.096	35041.3	2.05874	4.88489	3.31966	82764.7	11180.3	0.105004	0.0684747	0.00214302	0.221749	0.118981	0.0808708
1103	0	0	0	254.797	111.052	2874.77	21.0011	847.206	230.198	0.086335	98.7443	35173.1	9.81577	57.1675	0.901843	31064.4	13038.4	0.0955214	0.0663619	0.00202122	0.438807	0.229248	0.0749334
1104	0	0	0	258.043	113.041	2686.3	26.2638	830.926	207.419	0.175079	103.311	38168.2	2.43296	66.1871	0.555231	17000	0	0.0870165	0.0645046	0.00191623	0.519715	0.277281	0.113078
1105	0	0	0	260.733	114.252	2832.79	29.7718	907.905	198.877	0.097775	99.2991	53701.9	2.18427	25.6238	0.547035	21633.3	5000	0.0793953	0.0628848	0.00182611	0.461325	0.183142	0.121275
1106	0	0	0	261.11	112.079	2914.2	30.7593	931.542	157.387	0.099887	104.657	49630.9	2.80864	13.608	0.871516	70342	15033.3	0.0725703	0.0614868	0.00174926	0.232544	0.125487	0.10324
1107	0	0	0	261.935	110.508	2861.86	30.2169	901.448	126.898	0.073941	103.311	25440.5	13.1914	40.4321	0.450401	125300	46324.9	0.0664613	0.060297	0.00168433	0.0860652	0.115043	0.0399672
1108	0	0	0	263.245	110.009	2821.29	29.5559	872.744	121.552	0.373904	102.214	31486	5.3179	40.6883	0.498722	179903	12727.9	0.0609947	0.059304	0.00163024	0.0295488	0.068982	0.0356659
1109	0	0	0	263.347	111.325	2853.07	29.4093	865.163	119.531	0.4556	106.832	25822.2	2.67593	21.4043	0.508556	189694	4000	0.0561041	0.0584983	0.00158607	0.0250873	0.0639401	0.0487995
1110	0	0	0	263.961	113.943	2922.87	28.7107	861.491	104.449	0.066118	103.42	20117.3	0.820988	20.3364	0.487483	173666	4000	0.051729	0.0578716	0.00155111	0.0330143	0.0751754	0.0517743
1111	0	0	0	264.227	111.651	2934.05	24.75	827.497	133.02	0.816047	107.876	26094.9	0.441358	37.5093	0.151809	172000	42154.5	0.0478155	0.0574178	0.00152479	0.0380827	0.0908453	0.0441328
1112	0	0	0	261.503	108.062	2959.86	20.1935	791.591	131.962	0.787391	103.248	29053.9	0.623457	29.2315	0.124388	175137	81320.4	0.0443148	0.0571319	0.00150671	0.033798	0.074637	0.0250458
1113	0	0	0	259.953	105.102	2985.35	16.3692	746.941	115.661	0.554206	103.947	22420.7	0.472222	6.06173	0.158169	171747	126562	0.0411838	0.0570103	0.00149657	0.0369135	0.0706028	0.018904
1114	0	0	0	258.553	102.599	3004.74	15.2616	695.142	92.6771	0.050262	105.64	30166.6	1.8179	0.277778	0.285311	164000	123693	0.0383838	0.057051	0.00149422	0.0439313	0.0676405	0.0207052
1115	0	0	0	255.992	100.502	3081.36	16.6525	678.96	110.745	0.482536	108.027	25752.1	0.0462963	0.265432	0.20032	164110	88119.2	0.0358804	0.057253	0.00149961	0.0430884	0.0735607	0.0316166
1116	0	0	0	254.05	100.969	3293.41	16.4607	772.84	158.62	1.09622	100.805	21020.4	0.203704	0.984568	0.152351	175328	78000	0.0336432	0.0576169	0.00151285	0.0287109	0.0632255	0.0263469
1117	0	0	0	254.904	102.875	3453.84	17.1297	866.042	131.194	0.803048	97.7853	18336.3	1.69753	1.33642	0.001599	172743	79624.1	0.0316453	0.0581443	0.00153413	0.0264629	0.0623977	0.025894
1118	0	0	0	256.91	103.843	3507.8	17.8308	961.771	105.697	0.123736	104.082	20200.8	0.950617	1.50617	0	118089	106151	0.029863	0.0588382	0.00156378	0.0778393	0.101997	0.0419991
1119	0	0	0	258.921	103.046	3363.6	17.9771	933.437	133.98	0.337082	100.942	17418.1	0.234568	1.05247	0.019981	63063.5	149040	0.0282752	0.0597028	0.00160228	0.216518	0.165056	0.039672
1120	0	0	0	260.976	101.125	3116.21	18	866.188	129.277	0.386759	108.197	19962.3	0.725309	1.15741	0.075185	16763.1	198177	0.0268636	0.0607437	0.00165026	0.463847	0.255623	0.0460693
1121	0	0	0	261.941	100.645	2941.04	18.6701	846.463	121.209	0.790282	111.998	20343.9	0.583333	0.91358	0.077456	16000	244000	0.025612	0.0619677	0.00170849	0.483718	0.270074	0.0360956
1122	0	0	0	263.749	101.827	2822.42	19.7441	848.971	81.3127	0.158155	107.398	23280	0.83642	0.67284	0.254465	54405.9	248485	0.0245064	0.0633832	0.00177795	0.283525	0.182869	0.0198457
1123	0	0	0	264.913	103.384	2708.39	20.0116	835.856	57.6703	0.033598	113.784	26293.8	0.395062	2.43827	0.128566	108190	264849	0.0235345	0.065	0.00185984	0.122932	0.125296	0.0136153
1124	0	0	0	265.89	104.414	2585	20.7907	802.558	52.4969	0.038047	109.73	25010.8	0.703704	0.867284	0.123754	163783	290988	0.0226857	0.0668293	0.00195559	0.041607	0.075035	0.0055873
1125	0	0	0	266.556	105.311	2554.8	22.5774	807.792	52.0867	0.051216	107.368	28542.3	1.04321	0.632716	3.06645	191269	323806	0.021951	0.0688842	0.00206694	0.0231868	0.0557022	0.00303063
1126	0	0	0	267.229	106.242	2588.33	26.2353	871.35	46.2008	0.032782	109.354	30190.6	2.61728	0.475309	0.033884	135794	361388	0.0213227	0.0711794	0.00219595	0.0662689	0.090877	0.00393844
1127	0	0	0	267.715	107.21	2473.48	30.6073	870.847	42.5037	0.026741	109.672	28505	0.537037	0.493827	0.048597	82006.1	326475	0.0207944	0.0737314	0.00234509	0.175753	0.146826	0.00851669
1128	0	0	0	268.123	108.591	2241.47	35.396	808.36	45.0059	0.045731	104.429	28865.2	0.00617284	0.0123457	0.092024	31827.7	271774	0.0203609	0.0765589	0.00251733	0.371072	0.208862	0.0159211
1129	0	0	0	268.536	109.114	2239.62	39.9881	834.081	49.9271	0.031784	112.522	23759.5	0.058642	5.05556	0.117092	22000	216234	0.0200183	0.0796825	0.00271621	0.431291	0.263424	0.0372164
1130	0	0	0	268.992	108.352	2280.11	37.2206	820.593	53.1429	0.029585	111.574	25073.4	0.87963	0.503086	0.227585	40496.9	161012	0.0197634	0.0831251	0.00294594	0.347097	0.227507	0.0505009
1131	0	0	0	270.118	107.621	2241.47	34.213	819.316	49.6251	0.05124	110.647	26448.9	0.5	0.709877	0.494077	92649.9	106607	0.0195944	0.0869123	0.00321161	0.155768	0.151103	0.0499482
1132	0	0	0	271.165	107.756	2134.64	36.1359	805.487	60.6554	0.066294	111.062	50133.6	0.0648148	0.395062	0.027294	146659	55109	0.0195104	0.0910718	0.0035193	0.0579225	0.0774909	0.047909
1133	0	0	0	271.491	107.303	2073.56	40.5051	803.776	86.1678	0.17778	120.982	26356	0.00925926	0.348765	0.05088	202200	1000	0.0195115	0.0956345	0.00387632	0.0210028	0.0690719	0.0655494
1134	0	0	0	270.586	107.696	2109.64	43.204	846.388	97.9107	0.095199	115.695	22975	0	0.0833333	0.037974	207328	0	0.019599	0.100634	0.00429153	0.0166598	0.0625694	0.0514965
1135	0	0	0	267.553	108.516	2190.6	44.7938	852.186	110.048	0.284704	111.55	27766.2	0.0185185	0.0709877	0.227564	223786	0	0.0197754	0.106106	0.00477558	0.0106163	0.0490317	0.0390376
1136	0	0	0	268.802	109.125	2236.6	47.589	896.74	144.812	0.547711	110.348	21879.5	0.503086	0.12963	0	252032	45099.9	0.0200441	0.112092	0.00534144	0.00574924	0.0413893	0.0208001
1137	0	0	0	267.477	110.528	2276.81	49.5845	885.073	104.216	0.238835	109.258	35428.3	0.00617284	0.0154321	1.1e-05	261843	79075.9	0.0204102	0.118633	0.00600482	0.00439351	0.0328833	0.0140581
1138	0	0	0	268.612	111.913	2308.25	49.7627	799.611	140.282	0.864611	115.344	28030.8	1.10494	0.0246914	0.031961	254804	78000	0.02088	0.125776	0.00678489	0.00617352	0.0490366	0.0208063
1139	0	0	0	268.956	113.425	2363.4	48.9008	737.65	187.811	1.19489	105.751	26841.6	2.44136	0.00925926	0.378942	224270	83000	0.0214616	0.13357	0.00770509	0.0115426	0.0661299	0.0185975
1140	0	0	0	269.993	115.01	2449.53	47.6743	768.646	213.679	0.696284	110.612	20142.6	2.25926	0.0277778	0.013112	177429	42520.6	0.0221648	0.142066	0.00879408	0.0324085	0.117346	0.0462546
1141	0	0	0	270.952	116.379	2507.41	46.9268	799.398	199.282	1.18239	111.27	28375.9	5.16975	0.0617284	0.021841	137612	32000	0.0230016	0.151321	0.0100871	0.0713074	0.166226	0.0813485
1142	0	0	0	267.623	117.643	2479.59	46.4828	791.058	241.744	1.33243	116.007	19830.5	0.0679012	1.16358	0.010417	112792	43185.6	0.0239866	0.161391	0.0116275	0.117774	0.23308	0.103696
1143	0	0	0	260.463	118.492	2344.54	47.2164	754.7	336.173	1.90934	110.276	26282.1	0.0648148	1.0463	0.023883	109000	90824	0.025137	0.172335	0.0134687	0.114897	0.209496	0.0493337
1144	0	0	0	256.07	117.813	2126.64	49.2381	701.655	332.949	1.21019	122.486	15752.4	0.0432099	1.15432	0.001332	112539	105000	0.0264735	0.184213	0.0156766	0.117249	0.240508	0.0519569
1145	0	0	0	250.944	116.512	1938.46	52.1105	651.62	403.869	1.21233	112.357	15982.3	0.268519	0.895062	0.045444	128000	104000	0.0280207	0.197086	0.018333	0.0775095	0.186127	0.0245948
1146	0	0	0	254.566	113.8	1864.63	53.7249	633.173	269.77	0.673552	114.735	26396.4	0.104938	0.345679	0.136648	129553	104005	0.0298079	0.211012	0.0215387	0.0770012	0.184539	0.0297264
1147	0	0	0	261.518	111.002	2031.85	50.1424	680.249	237.305	0.615652	97.4654	27968.2	0.530864	1.45679	0.068896	127252	106000	0.0318698	0.226048	0.0254187	0.0737272	0.17892	0.0192613
1148	0	0	0	261.497	109.78	2163.62	48.6605	723.256	250.339	1.25551	111.979	20198.8	0.141975	0.771605	0.14943	72443.1	69000	0.0342478	0.242244	0.0301275	0.226711	0.358746	0.0845179
1149	0	0	0	259.059	109.412	2260.95	49.8963	769.811	292.509	1.34176	98.8179	25720.8	0.123457	0.0339506	0.149362	17888.5	13000	0.036991	0.259645	0.0358555	0.42651	0.437472	0.129789
1150	0	0	0	263.527	107.825	2356.21	51.2065	808.367	209.753	1.45055	105.581	16817.6	0.00617284	0.330247	0.541551	8000	0	0.0401577	0.278286	0.0428369	0.498204	0.552732	0.239444
1151	0	0	0	268.942	105.949	2351.34	51.3506	820.465	109.149	0.799672	104.227	25029.3	3.88889	0.493827	0.757531	41773.2	0	0.0438173	0.29819	0.0513577	0.335755	0.479252	0.2033
1152	0	0	0	269.993	104.222	2445.34	50.8681	922.741	2.5665	0.023507	113.091	20322.7	0.185185	0.299383	3.37081	27000	0	0.0480523	0.319364	0.0617646	0.405582	0.564014	0.331536
1153	0	0	0	269.616	102.008	2802.09	51.695	1134.73	1	0	112.618	39107.6	0.311728	0.225309	5.20573	27892.7	25495.1	0.0529608	0.341798	0.0744722	0.357578	0.518347	0.332895
1155	0	0	0	270.254	98.0167	3013.03	64.0825	1401.37	1.27203	0.006253	108.888	27183.7	1.12963	0.0925926	1.78368	108079	0	0.0652852	0.390296	0.108814	0.0711205	0.369736	0.277558
1156	0	0	0	271.992	95.0229	2757.71	68.6924	1287.84	3.43051	0.018682	94.8669	30329.1	1.36728	0.108025	4.97229	103247	0	0.0730019	0.416224	0.131631	0.0775088	0.372179	0.199171
1157	0	0	0	273.469	91.4548	2714.54	76.8726	1276	3.48701	0.015642	106.571	25979.3	4.29321	0.354938	0.800204	75927.6	6000	0.0820008	0.443139	0.159074	0.147629	0.526152	0.360459
1158	0	1	0	273.653	89.9892	2877.48	82.1614	1391.59	1.01379	0.000602	68.5525	18591.3	3.1821	0.354938	35.638	61098.3	0	0.0925057	0.470904	0.191783	0.131307	0.491655	0.18458
1159	0	1	0	267.851	98.8437	2802.63	83.3288	1351.99	1.44672	0.004003	87.4116	18766.9	0.756173	0.808642	62.6493	32000	0	0.104776	0.49936	0.230301	0.265233	0.663553	0.457563
1160	1	1	0	264.502	107.526	2819.8	86.9829	1455.35	1.02297	0.000417	84.879	15218	12.0926	6.24691	88.1116	0	0	0.119108	0.528322	0.274967	0.393849	0.758549	0.584119
1162	1	0	0	242.924	105.165	275.524	109.219	14.6376	141.846	0.895568	139.164	19720.1	11.3814	16.8891	304.122	0	0	0.245825	0.0945407	0.00307293	0.901097	0.536723	0.181289
1163	1	0	0	246.468	119.112	735.266	112.439	26.6671	182.992	2.54508	115.692	39114.5	3.81883	10.2798	154.079	0	0	0.223952	0.0895578	0.00282797	0.823004	0.393527	0.141715
1164	0	0	0	250.991	116.737	1615.87	108.218	52.9523	137.168	1.21133	100.989	39335.4	3.07403	40.9181	59.237	11000	0	0.203799	0.0850747	0.00261461	0.705866	0.360258	0.0900317
1165	0	0	0	241.286	108.517	2254.89	95.6339	97.6127	385.105	2.63114	135.538	39335.4	1.95679	45.8735	112.416	40162.2	0	0.185314	0.0810449	0.00242858	0.671356	0.443204	0.224005
1166	0	0	0	103.557	113.27	1013.31	54.6915	88.7257	3161.63	12.2319	109.609	22378.4	3.64815	15.3704	83.8998	2000	0	0.168428	0.077427	0.00226627	0.628389	0.0909737	0.00124436
1167	1	0	0	95.7155	119.171	961.031	24.4051	246.012	3256.34	9.078	111.873	24827.6	25.9444	20.8179	112.274	0	0	0.153057	0.0741841	0.00212464	0.637122	0.0653385	0.000586957
1168	0	0	0	206.781	117.321	3599.65	23.2342	1069.52	1071.4	5.65059	98.8872	27649.8	24.7901	33.8519	19.8989	0	0	0.139105	0.0712835	0.00200113	0.521012	0.209862	0.0614797
1169	0	0	0	238.619	112.58	3437.73	22.9138	979.293	422.674	1.94301	107.415	48997.6	3.10802	19.9259	6.15372	21000	4000	0.126474	0.068696	0.00189358	0.48001	0.18542	0.15226
1170	0	0	0	246.532	112.28	3228.18	18.6689	855.18	290.31	0.145055	100.486	48997.6	0.271605	35.534	2.18172	77000	23769.7	0.115064	0.0663962	0.00180015	0.233565	0.121476	0.0584891
1171	0	0	0	249.766	112.309	3103.79	17.3822	851.226	244.812	0.117204	101.415	35005	0.311728	16.0123	0.222719	81000	60835.8	0.104775	0.0643615	0.00171931	0.218463	0.121266	0.0487604
1172	0	0	0	253.762	111.581	2848.1	19.9381	824.789	214.647	0.07793	96.6555	34993.2	0.540123	3.35802	0.401383	26000	13000	0.0955112	0.062572	0.00164975	0.458402	0.169207	0.0970148
1173	0	0	0	255.182	113.817	2722.53	23.498	816.955	194.468	0.110899	100.857	38168.2	0.17284	1.46605	0.627702	0	0	0.0871791	0.0610105	0.00159038	0.593135	0.209989	0.154575
1174	0	0	0	257.978	113.21	2761.77	24.9271	854.887	186.073	0.105458	102.641	53701.9	0.367284	0.157407	0.567946	31000	2000	0.0796922	0.0596619	0.00154029	0.428714	0.146701	0.136133
1175	0	0	0	260.531	110.871	2832.5	24.8266	871.426	160.102	0.066466	99.1939	49630.9	0.395062	0.37963	0.350779	87000	31064.4	0.0729694	0.0585135	0.00149875	0.180191	0.092824	0.0658138
1176	0	0	0	262.127	109.159	2817.23	23.8325	846.109	139.506	0.03973	103.382	49630.9	0.166667	0.311728	0.251235	143000	37000	0.0669358	0.0575541	0.00146512	0.0678182	0.0607976	0.046957
1177	0	0	0	262.486	108.727	2772.64	23.1497	812.44	118.007	0.110721	102.583	23754.6	0.123457	1.35494	0.259401	179301	0	0.0615227	0.0567744	0.00143893	0.0326875	0.0575073	0.0463953
1178	0	0	0	263.564	110.082	2796.85	23.2475	799.003	116.829	0.182526	109.552	25822.2	1.65741	0.641975	0.297476	142562	0	0.0566674	0.0561669	0.00141979	0.0735141	0.0889684	0.0844604
1179	0	0	0	264.09	112.062	2872.88	23.0243	796.734	105.358	0.021677	99.1927	22909.5	2.62654	0.722222	0.226711	120416	0	0.052313	0.0557253	0.00140745	0.0990648	0.0998085	0.0729738
1180	0	0	0	263.532	110.356	2922.13	20.6675	773.805	98.1992	0.042369	104.031	22947.9	0.256173	0.302469	0.195983	118000	2236.07	0.0484084	0.0554449	0.00140172	0.109192	0.109355	0.0893793
1181	0	0	0	262.195	107.174	2963.5	17.815	735.063	95.6452	0.04691	103.623	29053.9	0.114198	0.509259	0.158702	122528	57078.9	0.0449073	0.0553224	0.00140253	0.100878	0.0991926	0.0526531
1182	0	0	0	260.311	103.897	3004.31	16.104	687.314	94.0944	0.132941	100.577	21488.2	0.185185	0.530864	0.130054	147801	111803	0.0417683	0.0553555	0.00140989	0.0602323	0.0828186	0.0231356
1183	0	0	0	258.757	101.334	3040.65	16.9726	633.3	89.9489	0.061799	101.915	23636.2	0.521605	0.450617	0.271359	186172	163817	0.0389545	0.0555435	0.0014239	0.0282926	0.0588994	0.0106928
1184	0	1	0	257.385	100.166	3127.86	18.9184	625.882	89.1757	0.137752	109.589	26245.3	0.157407	1.1821	0.280995	220082	140132	0.0364328	0.0558866	0.00144475	0.0147293	0.0469976	0.0134133
1185	0	0	0	255.658	100.762	3313.7	18.4398	734.414	100.717	0.383502	111.452	29915.6	0.888889	1.42284	0.200385	228569	134000	0.0341739	0.0563864	0.00147275	0.0110638	0.0410833	0.0153385
1186	0	0	0	254.974	102.201	3446.42	16.9503	877.101	106.701	0.412365	96.0841	15055	0.648148	0.302469	0.011389	186462	134952	0.0321517	0.0570456	0.0015083	0.0192292	0.0529499	0.0130769
1187	0	0	0	255.947	102.929	3464.72	16.2715	966.182	107.75	0.149527	99.469	18144.6	0.521605	0.395062	0	137379	152118	0.0303431	0.0578683	0.0015519	0.0504294	0.0793325	0.0194981
1188	0	0	0	257.801	102.866	3376.23	17.1624	964.085	150.987	0.266362	102.533	19277.5	0.700617	0.287037	0	94366.3	184621	0.0287277	0.0588595	0.00160421	0.124345	0.121414	0.0227757
1189	0	0	0	258.968	102.173	3193.86	18	920.688	151.296	0.245555	111.931	24420.1	0.358025	1.31481	0.013892	72173.4	226815	0.0272873	0.0600258	0.00166602	0.20896	0.158493	0.0252386
1190	0	0	0	259.708	102.174	2995.84	18.6215	875.118	155.294	0.297573	115.593	24420.1	0.490741	1.31173	0.017859	72000	274002	0.0260062	0.0613749	0.00173827	0.224795	0.166987	0.0178131
1191	0	0	0	260.972	103.01	2841.37	19.5785	843.29	97.6158	0.158805	110.567	33195.4	0.395062	0.75	0.057968	88814.4	303659	0.0248705	0.0629161	0.00182211	0.161994	0.126836	0.00989676
1192	0	0	0	262.506	103.775	2726.92	20.4096	818.613	53.3398	0.053152	115.339	26232	0.391975	0.320988	0.13255	128969	317189	0.0238679	0.06466	0.00191889	0.0820653	0.103492	0.00758891
1193	0	0	0	263.67	104.313	2655.29	21.437	802.678	39.641	0.02067	117.284	32572.4	0.654321	0.753086	0.069744	147828	339485	0.0229881	0.0666189	0.00203022	0.0589549	0.0866364	0.00569707
1194	0	0	0	265.032	105.083	2650.48	22.8675	811.011	46.139	0.043336	115.604	32572.4	0	0.185185	0.035145	175855	368611	0.0222218	0.0688065	0.00215801	0.0333404	0.0676372	0.00333894
1195	0	0	0	265.836	105.35	2627.85	25.3782	828.653	39.7799	0.009566	110.285	28213	0	0.157407	0.033315	134000	390807	0.0215614	0.0712386	0.00230451	0.0703727	0.0963868	0.00325612
1196	0	0	0	266.579	106.527	2505.87	29.5017	837.094	38.4768	0.004962	103.575	28505	0.391975	0.145062	0.063689	79000	336443	0.0210003	0.0739325	0.00247241	0.176993	0.141162	0.00631151
1197	0	0	0	267.044	107.619	2360.47	36.5285	841.617	38.7073	0.01122	105.951	23916.5	17.284	0.916667	0.067794	23000	283671	0.0205332	0.0769079	0.00266486	0.404157	0.234319	0.0147514
1198	1	0	0	267.772	108.721	2347.68	45.9489	889.74	38.8898	0.023036	103.129	21756.2	5.47222	0.160494	5.34093	0	229456	0.0201557	0.0801864	0.00288563	0.492855	0.273551	0.0290802
1199	0	0	0	269.236	107.461	2257.92	37.5969	829.903	41.5362	0.026193	105.635	38000.6	2.58951	0.0123457	0.17688	34000	174012	0.0198647	0.0837919	0.00313919	0.359312	0.19879	0.0378941
1200	0	0	0	269.912	106.829	2150.71	31.0932	780.125	42.4345	0.026229	115.233	25231.7	0.666667	0.00617284	0.632966	90000	118017	0.0196578	0.0877508	0.00343085	0.177847	0.164758	0.0525704
1201	0	0	0	270.782	106.542	2162.72	34.3743	808.746	68.8904	0.095034	116.476	20402	1.71914	0.0432099	0.109195	145000	62032.2	0.0195339	0.0920922	0.00376695	0.0639335	0.112313	0.0548945
1202	0	0	0	270.387	106.466	2253.75	41.8599	878.512	97.4675	0.078309	111.291	33185.8	1.28086	0.0216049	0.036248	150000	7280.11	0.0194926	0.0968477	0.00415509	0.0494535	0.0878459	0.0690003
1203	0	0	0	271.268	106.408	2367.09	46.2641	920.761	97.254	0.081177	116.199	33185.8	0.0123457	0.132716	0.16957	154496	0	0.0195345	0.102052	0.00460434	0.0453513	0.0932059	0.0909171
1204	0	1	1	268.979	106.962	2396.56	46.0124	919.166	98.7701	0.044905	108.153	32221.6	0.00308642	0.253086	0.163141	175966	0	0.0196616	0.107743	0.00512564	0.0259156	0.0701588	0.0560453
1205	0	0	0	269.912	107.3	2348.25	47.3777	872.919	99.9842	0.148085	116.318	26090.3	0.00617284	0.126543	0.004839	207504	40459.9	0.0198767	0.11396	0.00573212	0.0156876	0.0673008	0.0420173
1206	0	0	0	270.425	107.882	2311.53	48.4107	819.203	93.4862	0.175791	108.437	35428.3	0.0123457	0.0555556	0.0342	208062	88955	0.0201839	0.120748	0.00643965	0.0148865	0.0594442	0.020823
1207	0	1	0	270.254	108.922	2306.66	48.7534	774.295	94.4201	0.114251	108.14	35428.3	0.00308642	0.0925926	0.019682	207000	134000	0.0205885	0.128154	0.00726743	0.0157482	0.0640272	0.0141008
1208	0	1	0	268.52	110.347	2340.42	48.6395	780.57	99.759	0.328468	109.356	22696.4	0	0.802469	0.178924	178891	121655	0.0210974	0.136228	0.00823873	0.027506	0.0988286	0.0216384
1209	0	0	0	270.825	111.222	2449.6	48.5299	838.375	111.585	0.779692	100.441	31534	0.00308642	0.12037	0.020104	150416	92347.2	0.0217192	0.145022	0.00938184	0.0442803	0.113652	0.0297248
1210	0	0	0	272.039	112.365	2567.94	48.1099	889.493	138.005	0.991131	109.24	25904.8	0.111111	0.0154321	0.267469	100404	88000	0.0224642	0.154591	0.0107312	0.127239	0.213912	0.0713186
1211	0	0	0	270.731	113.805	2558.95	47.4669	878.848	161.147	1.1048	109.071	28961.3	0.0432099	0.00617284	0.330115	62177.2	90972.5	0.0233449	0.164993	0.0123289	0.246026	0.287154	0.0934587
1212	0	0	0	266.031	115.142	2412.72	47.3421	829.446	231.954	1.33203	117.321	28961.3	2.55247	0.37963	0.249257	55000	53310.4	0.0243764	0.176287	0.0142263	0.295885	0.328391	0.147676
1213	0	0	0	260.34	115.094	2102.87	49.0565	740.964	260.285	1.13057	106.548	20181.8	0.555556	0.564815	0.141483	61717.1	49000	0.0255766	0.188531	0.0164862	0.241211	0.291616	0.0781019
1214	0	0	0	256.153	113.491	1835.26	51.765	650.963	242.625	1.02323	124.438	22435.3	0.0401235	0.203704	0.020534	74000	48000	0.0269668	0.201785	0.0191856	0.228575	0.311862	0.113725
1215	0	1	0	257.318	110.935	1652.16	56.8353	590.372	227.728	0.75727	116.389	29449.6	0.0493827	0.104938	0.127307	76655.1	48010.4	0.0285724	0.216106	0.022419	0.210133	0.28217	0.0773566
1216	0	0	0	251.601	110.653	1800.31	54.3918	618.007	316.855	0.678027	100.811	27834.8	0.123457	0.058642	0.217586	105361	50000	0.0304234	0.231547	0.0263018	0.104079	0.195253	0.0302985
1217	0	0	0	261.134	108.984	1880.85	52.076	624.018	223.716	1.28795	101.899	27834.8	0.79321	0.104938	0.105491	72000	65946.9	0.0325555	0.248156	0.0309755	0.214155	0.316046	0.0544518
1218	0	0	0	267.257	108.342	1985.27	51.4828	653.4	183.726	0.971563	115.124	21911.4	0.339506	0.151235	0.608958	16000	17492.9	0.035011	0.265972	0.0366127	0.525957	0.551072	0.227997
1219	0	0	0	268.512	108.751	2265.68	51.8621	752.325	99.3271	0.550684	99.3835	21084.8	0.401235	0.246914	21.4953	0	0	0.0378401	0.285027	0.0434231	0.548681	0.570834	0.221285
1220	0	1	0	270.12	108.675	2478.71	48.5588	825.697	26.4946	0.205242	110.964	21837.4	1.12963	0.537037	1.12779	41000	0	0.0411025	0.305335	0.0516607	0.350445	0.528208	0.280048
1221	0	0	0	269.454	108.536	2561.05	42.5169	888.931	1.03249	0.001305	118.274	34601.7	20.4568	12.9198	3.18418	83000	35227.8	0.0448688	0.326898	0.0616296	0.19325	0.456222	0.191994
1222	0	0	0	268.886	108.379	2638.66	40.8644	979.767	1.03531	0.001332	107.363	30973.4	42.6932	7.78478	5.5343	48383.9	54451.8	0.0492231	0.349697	0.073691	0.291886	0.520068	0.148065
1223	0	1	0	268.785	107.036	2848.78	43.7737	1092.83	2.35735	0.011662	109.263	44844.3	6.82651	3.81191	2.81939	46000	54644.3	0.054265	0.373692	0.0882662	0.284845	0.509579	0.24374
1224	0	1	0	269.463	103.277	2866.77	56.4232	1229.23	4.45028	0.025626	117.932	21265.3	5.9599	65.0761	5.58973	61619.8	43829.2	0.0601125	0.398821	0.105836	0.212088	0.673611	0.272157
1225	0	0	0	271.043	99.0048	2621.31	64.7057	1161.98	7.76384	0.027647	100.19	30329.1	3.39588	72.8654	1.40984	57706.2	14000	0.0669053	0.424993	0.126935	0.201839	0.647429	0.205065
1226	0	1	0	272.167	95.4693	2421.98	71.6216	1107.41	4.07287	0.030677	107.892	25979.3	3.51235	67.3951	10.2671	26248.8	14422.2	0.0748079	0.452093	0.152127	0.366436	0.767854	0.343834
1227	1	1	0	269.724	97.7289	2438.59	66.2029	1110.54	2.56602	0.020511	98.9317	16015.2	5.78086	24.7901	123.792	20000	0	0.0840135	0.479978	0.181973	0.444887	0.785546	0.421969
1228	1	1	0	266.188	103.314	2552.2	71.0266	1173.21	10.2958	0.047207	113.515	20248.7	42.8549	25.6358	33.3146	3000	0	0.0947469	0.508483	0.216972	0.498791	0.824302	0.597975
1229	0	1	0	262.477	113.484	2573.67	75.754	1288.19	6.45678	0.049849	108.219	28755.6	14.1883	18.4537	41.8439	0	0	0.107268	0.53742	0.257482	0.467377	0.807043	0.71115
1230	1	1	0	261.328	117.291	2462.27	78.0535	1289.68	4.15241	0.040137	106.207	33869.4	1.27469	18.0802	60.8943	0	0	0.121873	0.566581	0.303617	0.481434	0.81936	0.78705
1231	0	1	0	263.42	109.997	2214.37	80.9257	1168.27	1.65196	0.007227	93.865	33869.4	0.802469	19.7284	32.6708	0	0	0.138894	0.595749	0.355142	0.484301	0.816256	0.748115
1232	0	0	0	266.382	104.409	2207.93	84.1325	1186.27	1	0	85.2144	32376	0.320988	5.58025	23.4506	2000	0	0.158693	0.624699	0.411389	0.473684	0.80547	0.781519
1234	0	0	0	236.79	107.554	406.603	94.6511	27.2243	256.022	1.66401	140.211	22188.1	0.398148	0.191358	40.1743	5000	0	0.240616	0.0864517	0.00203043	0.822204	0.347042	0.175757
1235	0	0	0	239.237	119.458	1009.57	106.248	45.0325	263.253	2.52178	96.5795	28892.3	0.549383	4.25617	46.63	0	0	0.219733	0.0821598	0.00191076	0.728754	0.276765	0.0666101
1236	0	0	0	253.328	122.228	1301.01	111.938	31.4969	55.222	0.266937	93.2611	39335.4	0.938272	0.37037	68.0953	10440.3	0	0.200455	0.078301	0.00180556	0.686882	0.260547	0.0759901
1237	1	0	0	233.049	111.395	1904.21	103.463	54.3322	505.302	3.95043	130.848	31745.1	0.0432099	0.462963	76.8797	3000	0	0.182735	0.0748359	0.0017132	0.776436	0.409461	0.243556
1238	0	0	0	92.2181	118.84	842.853	49.1379	89.3664	3403.11	10.1429	109.349	26282.5	0.160494	1.07099	130.406	0	0	0.166509	0.0717292	0.00163229	0.654777	0.0618516	0.000624759
1239	0	0	0	132.291	126.537	1365.74	27.8045	434.749	3123.77	11.1794	94.7489	19278.7	0.25	0.404321	59.3771	2000	0	0.151699	0.0689498	0.00156162	0.646751	0.0837744	0.00147718
1240	1	0	0	216.822	111.791	4091.33	16.6723	1091.81	1137.79	4.51075	94.8111	51827.3	0.731481	0.367284	22.7714	0	0	0.13822	0.0664698	0.00150018	0.574129	0.152085	0.0808434
1241	0	0	0	239.963	111.995	3592.54	18.8503	950.322	399.99	1.18054	96.4162	51827.3	0.225309	0.42284	0.708982	39962.5	0	0.125983	0.0642651	0.00144713	0.365613	0.120339	0.103694
1242	0	0	0	248.132	112.322	3261.89	17.9268	873.689	286.855	0.30006	99.185	48997.6	0.530864	1.35185	0.441314	84172.4	47000	0.114896	0.0623139	0.00140172	0.207252	0.091257	0.0534935
1243	0	0	0	251.98	112.517	3077.79	17.2754	855.725	226.971	0.111425	97.1953	42902.2	0.762346	0.799383	0.265375	89899.9	58000	0.104869	0.0605975	0.00136335	0.185213	0.09033	0.0440748
1244	0	0	0	253.794	112.203	2864.23	18.2548	833.728	196.66	0.048915	102.886	42902.2	1.10185	1.08025	0.242745	46872.2	50000	0.0958135	0.0590994	0.00133152	0.368979	0.138327	0.0785777
1245	0	0	0	255.347	112.238	2664.29	19.9797	804.385	183.314	0.024885	102.741	23908.1	0.401235	2.56481	0.566691	39000	0	0.0876452	0.0578053	0.00130581	0.405988	0.175131	0.117197
1246	0	0	0	258.399	111.345	2708.59	20.1958	816.225	171.095	0.039212	100.313	29616.5	0.712963	0.719136	0.639159	49819.7	0	0.0802839	0.0567029	0.00128589	0.346253	0.152114	0.106862
1247	0	0	0	259.724	109.31	2864.6	19.1486	840.672	153.405	0.043589	102.579	42218.2	0.876543	0.41358	0.504067	95341.5	31000	0.0736547	0.0557816	0.00127152	0.168464	0.096433	0.0686166
1248	0	0	0	261.609	107.925	2849.37	17.2407	803.233	134.501	0.049831	106.055	24209.3	1.71605	0.367284	0.248079	148223	37643.1	0.0676881	0.0550327	0.00126251	0.0678032	0.0785321	0.0487916
1249	0	0	0	262.836	107.776	2701.67	15.8797	732.499	113.949	0.039008	103.965	21093	2.57716	1.10185	0.327135	148556	0	0.06232	0.0544487	0.00125875	0.0694654	0.0815523	0.059313
1250	0	0	0	263.298	107.805	2726.23	16.5816	724.924	108.115	0.020484	101.167	21845.5	2.26543	1.33333	0.426946	101213	0	0.0574919	0.0540239	0.0012602	0.160212	0.1203	0.0809086
1251	0	0	0	263.357	108.556	2818.7	17.4876	735.703	117.608	0.091061	110.785	23086.9	1.00926	1.04012	0.341535	66483.1	0	0.0531503	0.0537536	0.00126686	0.29887	0.180933	0.156246
1252	0	0	0	262.785	107.597	2897.85	17.4184	726.267	110.155	0.188102	101.973	22947.9	0.966049	2.64198	0.218954	62000	0	0.0492468	0.0536345	0.00127884	0.291529	0.173994	0.124206
1253	0	0	0	261.775	105.37	2977.81	17.1006	696.057	98.5514	0.034561	100.946	23299.1	0.358025	0.182099	0.182442	70235.3	45000	0.0457376	0.0536648	0.00129626	0.25222	0.159052	0.0792483
1254	0	0	0	260.132	103.071	3051.97	17.5969	660.558	95.0901	0.028221	99.6973	24650.3	0	0.0555556	0.147335	108467	97416.6	0.0425835	0.0538434	0.00131936	0.127797	0.113047	0.035381
1255	0	0	0	258.77	101.369	3118.85	18.6489	636.247	92.2014	0.042984	103.819	21028.1	0	0.0401235	0.294251	156780	146540	0.039749	0.0541707	0.00134843	0.0516856	0.081339	0.0179267
1256	0	0	0	256.89	100.775	3242.93	20.2531	671.26	92.6653	0.054468	107.259	17604.5	0.126543	0.095679	0.350219	209390	149000	0.0372024	0.054648	0.00138384	0.0169386	0.0532554	0.0130101
1257	0	0	0	256.381	100.69	3443.51	22.465	828.401	87.4153	0.082205	105.091	29915.6	0.101852	0.182099	0.242442	191802	155081	0.0349156	0.0552781	0.00142605	0.0197446	0.0499082	0.0146121
1258	0	1	0	255.265	101.711	3492.03	17.4178	935.845	97.5749	0.048866	99.9888	25421	2.64815	0.268519	0.074541	152801	178340	0.0328632	0.0560644	0.00147563	0.0377676	0.0644358	0.0134748
1259	0	0	0	255.926	102.724	3458.46	14.1573	972.944	87.8867	0.124026	108.249	25421	1.06173	0.0833333	0.021206	127487	202250	0.0310229	0.0570121	0.00153324	0.0673573	0.0889045	0.0194794
1260	0	0	0	256.714	103.09	3412.05	16.3703	974.897	88.6	0.126139	106.243	24304.9	1.89815	0.0771605	0.030291	122000	227706	0.0293746	0.0581271	0.00159969	0.0725906	0.0926259	0.0149785
1261	0	0	0	257.307	103.664	3249	17.6593	931.47	89.8463	0.098501	115.725	28282.3	0.833333	0.108025	0.030797	123628	263078	0.0279009	0.0594168	0.00167592	0.080385	0.100041	0.014699
1262	0	0	0	257.864	104.337	3030.39	18.289	872.45	91.6511	0.123662	107.368	18419.8	1.67593	0.058642	0.117895	101607	304700	0.0265861	0.0608899	0.00176303	0.117249	0.121267	0.008163
1263	0	0	0	259.1	104.795	2874.28	19.6915	833.201	68.3556	0.064876	114.83	25818.5	1.88272	0.0895062	0.124233	82097.5	349510	0.0254165	0.0625564	0.00186234	0.182917	0.148584	0.00844115
1264	0	0	0	260.653	105.161	2790.09	20.7178	813.186	54.139	0.022116	112.937	19957.2	0	0.0462963	0.118079	82000	369640	0.02438	0.0644279	0.00197536	0.183838	0.157243	0.00668657
1265	0	0	0	262.21	105.127	2754.39	21.8545	811.869	46.9864	0.023	116.027	32572.4	0	0.037037	0.019999	97637.1	388981	0.0234663	0.0665175	0.00210389	0.145722	0.130836	0.00564423
1266	0	0	0	263.792	104.822	2848.11	22.489	839.138	43.1331	0.026986	114.033	25414.8	0.0987654	0.0648148	0.015506	136400	414855	0.0226662	0.0688399	0.00225002	0.0686546	0.101493	0.00319414
1267	0	0	0	264.964	105.529	2799.21	24.4986	863.456	39.1842	0.005694	112.821	26213.9	0.0864198	0.200617	0.017196	138246	400536	0.0219719	0.0714116	0.00241623	0.0641071	0.098016	0.00341683
1268	0	0	0	266.022	105.89	2659.37	28.1308	866.645	37.9452	0.001418	108.847	26213.9	0.0771605	0.0493827	0.023605	86005.8	344948	0.0213767	0.0742511	0.0026054	0.161283	0.145411	0.00720419
1269	0	0	0	266.527	106.532	2552.02	33.1068	891.355	37.378	0.002401	109.883	21636.5	0.160494	0.0864198	0.040756	41048.8	290506	0.0208753	0.0773788	0.00282095	0.320849	0.216198	0.017174
1270	0	0	0	267.29	106.823	2512.37	35.622	877.943	37.0785	0.006119	104.839	27483.2	0	0.00617284	0.055234	34000	235255	0.020463	0.0808174	0.00306689	0.341981	0.210936	0.0242741
1271	0	0	0	268.455	106.491	2405.35	30.4014	808.373	37.2082	0.009413	103.967	24806.7	0.104938	0.00308642	0.045221	48083.3	180269	0.0201364	0.0845918	0.00334797	0.302283	0.202252	0.0322119
1272	0	0	0	269.83	105.851	2221.49	29.0816	725.729	36.9641	0.016118	106.224	27070.6	0.0246914	0.0123457	0.712463	96208.1	126127	0.019893	0.0887295	0.0036698	0.153998	0.145684	0.0345097
1273	0	0	0	270.895	105.368	2261.83	35.4653	794.142	50.4672	0.087398	115.131	50110.7	0.12963	0.114198	0.203828	96104.1	72732.4	0.0197312	0.0932604	0.00403905	0.156971	0.131382	0.0768062
1274	0	0	0	270.306	105.281	2432.26	41.4017	882.765	87.8138	0.153761	114.728	50110.7	0	0.901235	0.084785	94000	22360.7	0.0196502	0.0982174	0.00446361	0.147522	0.133066	0.118992
1275	0	0	0	270.791	105.225	2626.48	43.8297	959.777	98.0011	0.063449	110.071	20291.3	0.0216049	0.185185	1.04018	101020	0	0.0196504	0.103636	0.00495291	0.116591	0.158379	0.123255
1276	0	0	0	272.362	105.045	2607.62	44.3404	941.123	88.8582	0.157413	106.178	23846.6	0.0308642	0.472222	0.422959	131529	0	0.019733	0.109555	0.0055182	0.0647209	0.120888	0.0879223
1277	0	0	0	269.728	105.881	2412.1	47.3966	843.806	97.978	0.194928	116.529	26271.1	0.182099	0.425926	0.111063	153160	26000	0.0199003	0.116016	0.00617291	0.0483681	0.113873	0.0766494
1278	0	0	0	269.715	106.567	2302.95	47.9672	801.029	94.1356	0.242288	97.522	28304.5	0.274691	0.555556	0.08775	152453	81000	0.0201556	0.123064	0.00693318	0.0410933	0.0927069	0.0232856
1279	0	0	0	269.495	107.254	2254.22	47.9633	785.908	60.839	0.219327	109.408	28304.5	0.299383	0.484568	0.141407	151000	130361	0.0205036	0.130746	0.00781836	0.0477885	0.112951	0.0248179
1280	0	0	0	271.241	107.281	2207.66	49.7808	801.31	81.9568	0.218366	106.635	24846	0.179012	0.401235	0.130484	135831	153395	0.0209501	0.139113	0.00885174	0.0638319	0.134278	0.0206499
1281	0	0	0	271.98	107.839	2227.35	53.6333	846.653	61.1593	0.111821	107.932	21831.7	2.34259	1.02778	0.101635	102460	145715	0.0215024	0.148218	0.0100614	0.1151	0.188927	0.0316868
1282	0	0	0	271.738	109.118	2350.67	55.0633	909.773	70.8025	0.23063	102.711	20152.6	16.2296	2.93914	0.203185	84000	96254.9	0.0221697	0.158117	0.0114814	0.144604	0.218648	0.0448354
1283	0	0	0	271.386	110.967	2466.24	53.5791	947.284	63.2562	0.365522	102.122	27226.6	13.5301	2.8173	1.95828	29000	54708.3	0.0229629	0.168867	0.0131526	0.340104	0.320888	0.109633
1284	0	0	0	270.523	113.228	2358.1	53.5186	923.747	75.7088	0.567295	113.123	22923.2	2.21244	1.19718	15.7808	0	16492.4	0.0238951	0.180526	0.0151248	0.530031	0.453661	0.272677
1285	0	0	0	267.514	113.681	2008.78	53.5181	798.33	144.67	0.866311	103.877	22974.7	11.9463	11.6807	2.19341	15000	0	0.0249821	0.193152	0.0174583	0.444589	0.409758	0.154004
1286	0	0	0	264.827	111.1	1795.04	51.5689	697.765	173.191	0.817373	115.278	30066.2	20.7215	30.1459	3.56421	18000	0	0.0262424	0.206803	0.0202263	0.482558	0.465578	0.162607
1287	0	0	0	261.798	108.131	1666.63	56.4655	665.741	206.034	1.09356	107.083	30066.2	21.1119	27.0406	1.81764	26907.2	0	0.0276982	0.221533	0.0235175	0.403971	0.417042	0.105154
1288	0	0	0	267.266	106.432	1666.97	59.9393	606.106	210.118	1.15321	100.759	26695.6	25.4608	31.7972	2.60206	77129.8	0	0.0293757	0.237393	0.0274393	0.203606	0.350667	0.058561
1289	0	0	0	268.38	106.811	1737.49	58.2243	590.496	111.279	0.888001	112.148	29299.2	15.1271	56.773	0.844835	86533.2	43000	0.0313061	0.254427	0.032122	0.191834	0.430739	0.0661359
1290	0	0	0	270.288	107.765	1846.51	56.4014	624.6	65.7898	1.12708	104.165	29299.2	6.12963	88.1173	1.09864	50596.4	51000	0.0335261	0.27267	0.0377228	0.31461	0.582168	0.0723222
1291	0	0	0	270.791	109.704	2182.93	55.4438	746.329	17.4774	0.323135	116.08	39979.8	8.7037	76.8148	18.7671	48000	0	0.0360794	0.292145	0.0444306	0.340849	0.604844	0.201561
1292	0	0	0	269.523	110.989	2369.99	51.4472	817.929	2.66469	0.030467	118.994	39979.8	15.0648	20.1975	10.2975	63126.9	0	0.0390174	0.312863	0.0524717	0.265685	0.49461	0.258141
1293	0	0	0	268.244	112.12	2355.03	46.1636	847.1	1.37571	0.009425	111.869	34601.7	33.4198	36.4753	1.96111	39446.2	42941.8	0.0424016	0.334817	0.0621142	0.349882	0.583987	0.158675
1294	0	0	0	267.604	114.832	2348.45	45.1557	909.531	2.64265	0.017811	103.226	30973.4	7.98765	15.108	4.21424	15000	66098.4	0.0463043	0.357981	0.0736731	0.439156	0.605714	0.172217
1295	0	0	0	267.71	115.832	2512.41	48.9315	970.552	3.71335	0.025264	111.818	30973.4	0.66358	15.7253	23.2834	0	63000	0.0508116	0.382305	0.0875126	0.538598	0.705493	0.310832
1296	0	1	1	268.923	110.47	2613.22	57.5072	1092.67	2.51592	0.014577	109.333	25346.8	0.481481	12.8333	6.09639	41000	32140.3	0.0560251	0.407717	0.104046	0.290148	0.625352	0.3061
1297	0	1	0	270.115	105.659	2635.37	63.607	1162.47	2.01481	0.010899	109.866	25346.8	0.222222	3.72222	26.3708	27000	26400.8	0.0620651	0.43412	0.123728	0.353514	0.675016	0.397527
1298	0	1	0	269.739	104.629	2543.61	61.5107	1125.27	3.40924	0.02276	111.876	18525.1	0.898148	1.25	112.052	0	0	0.0690738	0.461389	0.147042	0.564895	0.802291	0.581174
1299	1	1	0	267.746	106.382	2463.4	53.6826	1045.75	9.84666	0.097687	112.578	20939.2	0.265432	0.395062	751.537	0	0	0.0772177	0.489375	0.174473	0.867884	0.945933	0.714548
1300	1	1	0	265.588	109.969	2359.06	59.1387	1029.76	18.9732	0.06832	113.581	18840.2	0.145062	0.339506	66.3453	0	0	0.0866923	0.517907	0.206462	0.575547	0.834622	0.684835
1301	0	1	0	262.664	115.416	2332.41	65.3692	1074.49	29.1215	0.070306	114.988	20344.3	0.42284	0.654321	36.6028	4000	0	0.097724	0.546791	0.243354	0.522877	0.834214	0.745976
1302	0	1	0	261.366	115.994	2286.68	67.0686	1083.78	32.8743	0.114122	104.358	33869.4	0.265432	0.552469	21.8819	0	0	0.110574	0.575822	0.285317	0.510785	0.810798	0.734991
1303	0	1	0	264.26	109.268	2208.31	67.5082	1018.51	11.7124	0.04892	109.04	30550.9	0.592593	1.27469	7.50921	10000	0	0.125537	0.604782	0.332263	0.508083	0.838111	0.811953
1304	0	1	0	266.236	104.05	2512.32	71.4758	1177.71	7.75418	0.040123	112.758	32376	0.256173	0.219136	12.428	10198	0	0.142944	0.633449	0.383774	0.508397	0.858009	0.899816
1305	0	1	0	268.969	99.4281	2274.38	79.723	1152.16	3.19226	0.018486	97.5015	14306	1.22222	0.154321	22.2052	58855.8	9219.54	0.163153	0.661607	0.439051	0.265668	0.812588	0.810249
1306	0	1	0	269.777	95.6015	1686.5	89.935	912.149	1.16396	0.00299	94.6038	27618.5	0.0462963	0.324074	16.5676	83000	0	0.18654	0.689047	0.496915	0.217118	0.773509	0.801827
1308	0	0	0	242.48	107.047	242.85	130.855	10.5148	78.5209	0.439378	139.651	25024	1.17593	1.6821	244.26	0	0	0.235709	0.0791481	0.00131978	0.860888	0.437299	0.201941
1309	0	0	0	241.967	118.663	681.767	127.647	10.5548	210.933	1.92344	94.0876	26696.7	0.925926	1.89506	110.047	24000	0	0.215815	0.0754683	0.00127067	0.617673	0.234489	0.0449527
1310	1	0	0	253.883	122.416	956.638	118.786	11.1997	52.4771	0.687571	103.449	33154.8	0.29321	0.950617	454.138	0	0	0.19741	0.0721633	0.0012278	0.877957	0.498395	0.131604
1311	1	0	0	242.101	117.45	1631.01	106.09	37.5881	259.826	2.29241	144.755	51243.3	1.29938	0.342593	141.286	0	0	0.180452	0.0691996	0.00119066	0.834201	0.439693	0.40076
1312	0	0	0	119.511	121.381	861.088	57.1534	84.215	2801.14	12.7174	119.713	51243.3	1.59877	0.290123	46.9197	0	0	0.164882	0.0665477	0.00115881	0.654319	0.0839993	0.00434664
1313	0	0	0	121.147	121.283	1561.35	27.5169	478.599	3034.19	6.53157	93.9274	26400.5	1.92284	0.280864	9.15301	3162.28	0	0.15063	0.0641812	0.00113188	0.535579	0.04175	0.000675747
1314	0	0	0	218.058	114.567	3380.78	15.2511	925.777	974.469	3.08313	91.758	41799.1	2.28395	0.398148	6.4929	3000	0	0.137621	0.062077	0.00110957	0.56032	0.135438	0.0518298
1315	0	0	0	243.06	113.304	3269.54	14.3158	853.664	399.787	0.507105	82.0142	56834.3	2.70988	0.222222	1.95581	52630.8	0	0.125774	0.0602147	0.00109162	0.310111	0.0845077	0.045523
1316	1	0	0	249.513	113.441	3159.83	15.5977	856.961	276.736	0.282126	97.1897	56834.3	1.25309	0.62963	0.457451	73389.4	12206.6	0.115007	0.0585764	0.00107784	0.252215	0.0897141	0.0716715
1317	0	0	0	253.779	113.024	3047.11	16.2534	846.35	219.231	0.129616	93.683	29353.8	0.58642	0.203704	0.141907	47707.4	3000	0.105238	0.0571465	0.00106808	0.355744	0.142729	0.0891123
1318	0	0	0	254.98	112.808	2883.25	16.3616	831.247	192.856	0.045435	106.482	25384.4	0.0925926	0.0277778	0.333796	26000	29000	0.0963881	0.0559114	0.00106223	0.495012	0.200481	0.129717
1319	0	0	0	255.861	111.961	2746.05	16.5458	805.187	178.455	0.03027	101.713	23908.1	0.0802469	0.0185185	0.537222	31064.4	21000	0.0883796	0.0548595	0.00106022	0.452085	0.183495	0.108205
1320	0	0	0	258.443	110.426	2826.2	15.9429	811.612	162.486	0.034014	97.6922	49374.2	0.0493827	0.108025	0.634824	76550.6	21587	0.0811396	0.0539806	0.00106204	0.233378	0.0983013	0.0701444
1321	0	0	0	260.484	108.392	3050.38	14.8808	843.006	150.821	0.023901	100.544	49374.2	0.231481	0.203704	0.635497	128082	35846.9	0.0745995	0.0532666	0.0010677	0.0947341	0.06765	0.0512714
1322	0	0	0	261.538	107.511	3109.67	13.0314	814.776	137.605	0.041628	105.983	42218.2	1.17593	0.682099	0.449852	168324	3605.55	0.068695	0.0527103	0.00107727	0.0467317	0.0568356	0.0612336
1323	0	0	0	262.447	107.619	2875.69	12.0616	717.244	114.083	0.044164	99.0885	17594	1.23457	1.34259	0.1873	135133	0	0.063367	0.0523063	0.00109085	0.0885604	0.0925807	0.0601949
1324	0	0	0	262.396	107.713	2794.58	12.8994	690.365	103.244	0.01158	106.987	23977.3	0.669753	0.135802	0.513657	80224.7	16000	0.0585609	0.0520502	0.00110859	0.248405	0.152231	0.107191
1325	0	0	0	262.497	107.315	2822.37	14.5686	696.08	107.095	0.076229	99.4298	26155.8	0.373457	0.17284	0.472523	24738.6	0	0.0542266	0.0519389	0.00113068	0.482177	0.214166	0.146007
1326	0	0	0	262.106	106.582	2879.96	15.9331	692.094	134.021	0.334957	102.329	17953.8	0.740741	0.138889	0.234775	6000	0	0.0503188	0.0519705	0.00115738	0.583223	0.276128	0.186453
1327	0	0	0	260.44	105.165	2996.03	17.8918	666.535	100.503	0.122208	105.271	24269.4	0.271605	0.0154321	0.140153	33541	24083.2	0.0467961	0.0521442	0.00118899	0.433496	0.221464	0.144128
1328	0	0	0	259.242	103.775	3097.45	19.6771	640.473	98.389	0.017014	110.047	38768.3	0	0.00617284	0.137577	89202	79025.3	0.0436213	0.0524601	0.00122586	0.197081	0.133245	0.0715708
1329	0	0	0	257.328	102.464	3145.42	19.7842	632.284	98.9571	0.012324	100.174	17604.5	0.308642	0.0802469	0.371835	144125	95036.8	0.0407607	0.0529197	0.00126844	0.0624264	0.0883407	0.0267254
1330	0	0	0	256.387	101.631	3253.93	20.3941	715.711	94.7268	0.035892	104.198	20192.4	0.614198	0.228395	0.453412	186038	94000	0.0381839	0.0535254	0.00131724	0.025246	0.0592308	0.0227053
1331	0	0	0	255.185	101.527	3471.33	21.7266	881.062	89.5226	0.089651	99.3394	27668.3	0.095679	0.0679012	0.085121	162049	103368	0.0358639	0.0542807	0.00137284	0.031989	0.0589086	0.0237553
1332	0	0	0	255.181	102.306	3542.31	16.0994	954.724	86.8206	0.131455	105.369	33437.2	0.0555556	0.104938	0.033002	113225	135772	0.0337764	0.0551902	0.00143596	0.0862057	0.0909002	0.0361048
1333	0	0	0	254.962	103.288	3486.53	12.9427	953.24	66.4576	0.080228	107.438	19429.6	0.00617284	0.00617284	0.013509	75663.7	180094	0.0318995	0.0562598	0.00150739	0.174296	0.145699	0.0367591
1334	0	0	0	255.114	104.075	3378.18	14.6028	934.686	59.9706	0.047628	104.318	19845.9	0.320988	0.0493827	0.004246	66000	228600	0.030214	0.0574963	0.00158808	0.198663	0.151231	0.0225009
1335	0	0	0	255.922	105.014	3225.98	16.0664	892.747	62.4401	0.021109	102.474	25328.6	0.0740741	0.00308642	0.038472	68963.8	280318	0.0287027	0.0589079	0.00167912	0.191438	0.139365	0.0123521
1336	0	0	0	256.542	105.798	3076.06	17.6915	843.869	60.0901	0.029464	111.042	19830.1	0.361111	0	1.67278	65391.1	333422	0.0273503	0.0605043	0.00178178	0.226714	0.170859	0.010586
1337	0	0	0	257.228	106.94	2983.28	20.3492	810.903	56.8387	0.008392	110.032	30894.5	0.0833333	0	1.02145	26305.9	382063	0.0261432	0.0622963	0.00189752	0.399395	0.21315	0.00918497
1338	0	0	0	259.396	106.897	2913.45	21.1952	806.752	56.9466	0.00524	103.129	25225	0.037037	0.0277778	0.218637	26000	422740	0.0250697	0.0642963	0.00202805	0.389399	0.21293	0.00494391
1339	0	0	0	262.255	105.669	3126.74	20.9494	874.373	53.8028	0.0125	113.788	24647.8	0	0.518519	4.47182	59033.9	439751	0.0241193	0.0665182	0.00217536	0.264956	0.197127	0.00557016
1340	0	0	0	263.564	105.156	3279.22	21.1345	910.668	45.8949	0.013656	111.758	17416.1	0	0.104938	0.182334	112058	452085	0.0232829	0.0689778	0.00234176	0.101513	0.137176	0.00321667
1341	0	0	0	264.957	105.3	3006.27	23.2435	898.157	40.9822	0.00985	109.992	24143.7	0.0432099	1.40432	0.033758	120337	408648	0.0225527	0.0716923	0.00252995	0.0864008	0.116264	0.00366448
1342	0	0	0	265.897	105.542	2777.71	26.0867	907.91	38.4246	0.003921	110.173	23761.7	0.765432	1.25617	0.021515	119004	355124	0.021922	0.0746813	0.00274306	0.087454	0.114806	0.0054237
1343	0	0	0	266.193	105.879	2669.17	28.4788	880.292	37.0975	0.002411	108.566	34355.3	0.16358	0.703704	0.029911	91923.9	302769	0.0213852	0.0779661	0.0029848	0.14333	0.130078	0.00986405
1344	0	0	0	266.967	105.772	2665.21	28.0305	871.127	35.896	0.004478	109.046	20163.6	0.682099	0.953704	0.046389	89000	249506	0.0209376	0.0815703	0.00325947	0.154725	0.15818	0.0165132
1345	0	0	0	267.988	105.377	2673.86	26.9229	850.847	33.4353	0.018018	106.824	24806.7	0.996914	1.16667	0.101465	95273.3	197023	0.0205755	0.08552	0.00357214	0.140399	0.147364	0.023089
1346	0	0	0	269.124	104.829	2570.13	32.7254	818.197	32.9339	0.016775	112.205	23616	13.9669	0.54686	0.086662	84970.6	145207	0.0202961	0.0898436	0.00392879	0.178473	0.177865	0.0420224
1347	0	0	0	270.346	104.332	2471.5	38.1881	833.901	32.959	0.039444	111.663	18762.1	2.4168	0.58532	0.13807	42941.8	91411.2	0.0200976	0.0945722	0.00433643	0.334747	0.255758	0.096445
1348	0	1	1	270.755	104.043	2535.33	40.0641	859.014	59.3243	0.15593	110.668	28491.4	0.463336	0.100725	0.263222	38000	37855	0.019979	0.0997397	0.00480339	0.352641	0.249194	0.151972
1349	0	0	0	269.879	104.09	2728.21	37.5621	919.998	100.279	0.196071	120.935	24356.9	0.358736	0.180928	0.640145	53037.7	0	0.0199401	0.105383	0.00533949	0.303432	0.261216	0.254058
1350	0	0	0	268.908	104.388	2721.23	37.8952	886.295	105.992	0.320553	102.223	23205.1	6.42901	2.49074	5.12247	91000	0	0.0199818	0.111541	0.00595639	0.140002	0.170618	0.100113
1351	0	0	0	270.204	104.747	2346.81	45.8201	827.295	100.628	0.481974	103.908	23205.1	42.0278	16.821	1.36129	100648	26305.9	0.0201057	0.118257	0.00666795	0.120581	0.177053	0.0506097
1352	0	0	0	269.726	105.408	2233.46	46.9833	822.117	87.0754	0.322592	105.52	32915	44.7593	42.6296	0.218545	97293.4	65795.1	0.0203148	0.125576	0.00749064	0.127732	0.196402	0.0326803
1353	0	0	0	270.99	105.996	2151.45	46.7079	802.942	64.4376	0.403797	104.484	35028.1	38.7134	15.6385	0.46645	95000	78721	0.0206128	0.133548	0.00844413	0.135413	0.176135	0.0351851
1354	0	0	0	270.545	105.957	2076.11	50.3116	812.436	88.2014	0.206285	115.481	22839.8	3.24085	13.523	0.157068	101592	101020	0.0210049	0.142222	0.00955191	0.131091	0.207999	0.0505539
1355	0	0	0	272.444	105.417	2035.89	58.2161	853.871	92.215	0.197915	104.45	22517.9	7.66652	13.3508	0.169603	56727.4	131552	0.0214975	0.151653	0.0108421	0.243128	0.266171	0.03693
1356	0	0	0	274.166	105.827	2204.88	60.9325	946.023	61.2658	0.257285	106.943	22448.9	8.82353	0.326797	15.3611	37000	84000	0.0220986	0.161896	0.0123482	0.321178	0.313391	0.0882589
1357	0	1	0	273.686	108.311	2352.85	59.3003	982.48	34.3751	0.207465	104.591	23865	11.8839	47.7415	10.8943	29068.9	28000	0.0228176	0.173009	0.0141107	0.339724	0.4095	0.121225
1358	0	0	0	270.76	112.758	2191.94	60.5483	929.842	31.1912	0.266793	108.716	28848	12.6399	61.3236	17.9682	2000	0	0.0236664	0.185048	0.016178	0.487801	0.512716	0.189573
1359	0	0	0	267.323	114.784	1881.94	61.4475	766.521	42.1867	0.369516	104.631	29302.4	9.34259	76.3364	22.8995	0	0	0.0246586	0.198072	0.0186083	0.512098	0.550506	0.141708
1360	0	0	0	266.245	111.317	1717.44	61.476	627.997	38.5472	0.239695	110.583	36247.8	10.4444	62.0957	23.0013	0	0	0.0258108	0.212134	0.0214714	0.556794	0.554194	0.163056
1361	0	0	0	267.442	106.475	1722.57	64.4901	743.811	72.2624	0.60596	109.888	26649.5	41.5741	31.75	8.25744	19723.1	0	0.0271425	0.227288	0.0248512	0.424819	0.474204	0.125251
1362	0	0	0	270.331	104.335	1761.49	67.624	732.291	36.7158	0.36252	108.37	44560.5	35.929	33.8827	18.188	67186.3	0	0.0286768	0.24358	0.0288482	0.22084	0.351938	0.0919376
1363	0	1	0	269.784	105.466	1838.51	66.0472	702.553	39.5802	0.203871	110.85	36673.7	1.48457	13.6944	5.04864	122188	43104.5	0.030441	0.261049	0.0335829	0.0853615	0.255677	0.0670038
1364	0	0	0	268.719	107.176	1949.28	63.5192	744.75	41.2751	0.287993	109.19	23392.9	0.416667	30.2346	0.948504	104235	70035.7	0.0324675	0.279727	0.0391992	0.113605	0.36008	0.0609294
1365	0	1	0	269.308	109.821	2234.86	58.1593	817.774	17.5393	0.146386	104.762	25962.6	0.197531	10.0741	1.60221	102000	48000	0.0347944	0.29963	0.0458679	0.111274	0.344092	0.0869592
1366	0	0	0	267.867	111.548	2284.08	56.5653	858.639	2.35113	0.008478	112.213	25962.6	0.632716	0.799383	0.84765	90000	48259.7	0.0374669	0.320762	0.0537912	0.142813	0.396691	0.137957
1367	0	0	0	267.579	114.538	2316.45	57.6288	927.303	1.01158	0.000542	106.56	23263	0.095679	0.537037	1.54471	34000	73552.7	0.0405384	0.343107	0.063206	0.321411	0.539835	0.160798
1368	0	0	0	267.039	118.919	2394.51	55.9489	986.571	1.10396	0.003659	107.714	26174	0.203704	0.716049	26.8533	0	20124.6	0.0440719	0.366631	0.0743877	0.500084	0.654952	0.342364
1369	0	0	0	267.638	119.009	2550.65	61.7659	1074.27	1.18512	0.002695	107.313	26174	0.095679	1.15741	11.4141	11000	8000	0.0481423	0.391276	0.087651	0.411052	0.64954	0.385637
1370	0	0	0	268.97	115.334	2551.43	64.4597	1105.05	1.12884	0.004659	108.357	35954.8	0.240741	0.58642	19.0249	13000	0	0.0528378	0.416961	0.10335	0.408624	0.655784	0.438894
1371	0	1	1	269.836	112.065	2520.02	63.6988	1104.51	3.08509	0.023875	114.003	23190	0.444444	0.382716	57.0404	0	0	0.0582628	0.443579	0.121872	0.526691	0.76961	0.558488
1372	0	1	0	269.212	110.495	2524.09	63.8387	1128.85	40.4353	0.226924	123.017	26531	0.058642	0.432099	37.1286	6000	0	0.0645405	0.470998	0.143626	0.515318	0.790567	0.661705
1373	0	1	0	267.412	111.284	2412.37	61.7088	1066.85	67.6565	0.180179	114.491	22394.7	0	0.274691	13.1292	29614.2	0	0.0718156	0.499062	0.169025	0.379545	0.753894	0.55532
1374	0	1	0	265.958	113.238	2295.57	62.1559	1034.69	41.1638	0.084581	115.961	17041.1	0	0.364198	17.2924	53758.7	0	0.0802578	0.527596	0.19845	0.280327	0.750785	0.570005
1375	0	1	0	264.177	115.14	2223.18	63.554	1014.72	58.2291	0.110315	114.499	33768.1	0.225309	2.19136	21.572	5656.85	0	0.090065	0.556402	0.232214	0.52296	0.82185	0.704714
1376	0	1	0	262.893	113.847	2187.66	62.5226	997.303	52.7737	0.100429	112.658	22820.4	0.345679	0.521605	12.2721	4000	3000	0.101466	0.585275	0.270499	0.534817	0.85112	0.745252
1377	0	1	0	265.186	108.696	2261.12	58.8689	978.558	37.324	0.083526	107.484	21832.6	0.240741	0.512346	10.9748	52153.6	0	0.114723	0.613998	0.313303	0.313917	0.805288	0.70764
1378	0	1	0	266.696	104.12	2505.21	59.7455	1055.47	35.0599	0.083361	115.52	26975.3	0.209877	0.873457	20.8692	65030.8	0	0.130131	0.642355	0.360373	0.288184	0.8234	0.831516
1379	0	1	1	269.465	99.7246	2257.76	75.2511	1104.02	26.6071	0.181739	99.8074	17703.4	0.367284	0.493827	19.5097	27294.7	0	0.148017	0.670136	0.411163	0.421694	0.866321	0.840148
1380	0	1	1	269.401	94.9842	1784.95	85.158	913.642	24.238	0.198044	109.627	20180.5	1.07099	0.506173	20.8491	27000	0	0.168734	0.697142	0.464817	0.504298	0.895355	0.902462
1381	0	1	1	270.082	91.4038	2015.48	85.5456	982.043	1.43223	0.00599	63.3665	16403.5	1.41975	0.416667	35.5083	26000	0	0.192648	0.723193	0.520198	0.400471	0.846934	0.733211
1382	0	0	0	240.575	112.166	212.111	149.191	3.68091	31.3254	0.093679	142.007	17037.9	0.595679	0.203704	130.355	10000	0	0.231007	0.0725473	0.00084363	0.761593	0.366471	0.195791
1383	0	0	0	245.249	128.615	468.427	121.819	18.3178	77.7599	0.638473	108.489	31564.1	0.651235	0.444444	305.891	25298.2	0	0.212106	0.069409	0.000831388	0.743188	0.322826	0.0863255
1384	0	0	0	253.79	124.195	745.976	117.661	13.6879	38.481	0.694152	112.154	27209.2	0.234568	0.311728	578.697	8000	0	0.194579	0.0665946	0.00082185	0.897883	0.567414	0.165675
1385	0	0	0	207.399	117.627	1301.41	86.6593	82.7299	1168.09	9.98883	139.833	40868	0.42284	0.0277778	48.2108	12000	0	0.178385	0.0640759	0.000814927	0.751065	0.326956	0.182831
1386	1	0	0	103.855	114.137	843.819	36.7703	144.508	3194.55	11.7807	103.19	21347	0.530864	0.305556	59.5488	0	0	0.163474	0.0618283	0.000810554	0.626047	0.0622885	0.000887185
1387	0	0	0	165.845	124.541	2049.32	26.3186	613.985	2313.51	9.76756	96.4266	19546.7	0.132716	0.0216049	14.8441	1000	0	0.149783	0.0598297	0.00080869	0.621433	0.118229	0.00816129
1388	0	0	0	224.405	120.428	2870.35	19.5107	828.652	776.407	1.91516	97.2934	26550	0.0123457	0.0740741	7.53015	0	0	0.137247	0.0580611	0.000809319	0.603941	0.167152	0.0655174
1389	0	0	0	251.99	115.412	2764.36	12.9186	689.361	372.571	0.369637	94.7089	30851.7	0.0123457	0.0123457	2.94163	36400.6	0	0.125792	0.0565055	0.000812445	0.500445	0.163141	0.0790326
1390	0	0	0	253.721	114.425	2846.88	13.3709	740.553	271.207	0.183994	98.5163	56834.3	0.0895062	0.243827	0.839398	29154.8	0	0.115348	0.0551481	0.000818099	0.513668	0.140952	0.110274
1391	0	0	0	254.23	113.724	2912.32	15.4492	788.092	228.568	0.075309	99.555	34896.8	0.25	0.320988	0.601234	15000	0	0.105839	0.0539762	0.000826333	0.558539	0.190187	0.135442
1392	0	0	0	256.161	113.515	2790.58	13.9653	773.396	194.736	0.066525	93.9856	25384.4	0.598765	0.478395	0.475694	0	0	0.0971959	0.0529787	0.000837223	0.617205	0.219011	0.126539
1393	0	0	0	256.713	113.18	2745.93	12.6124	754.553	175.201	0.023249	102.456	25466.9	0.54321	0.774691	0.404133	17000	12000	0.0893481	0.0521463	0.000850872	0.550822	0.211961	0.135023
1394	0	0	0	257.6	112.004	2905.45	11.8958	778.526	160.125	0.030269	103.436	16232.2	1.14506	0.385802	0.363163	72000	68000	0.0822297	0.0514709	0.00086741	0.272747	0.153193	0.0630844
1395	0	0	0	260.528	110.101	3186.72	11.6045	824.132	151.998	0.028857	96.7923	16574.3	0.330247	0.222222	1.04356	128000	33000	0.0757782	0.0509462	0.000886996	0.0954386	0.093046	0.0494915
1396	0	0	0	262.186	108.884	3365.3	11.5429	820.194	141.922	0.029521	104.518	31871.7	0.231481	0.0555556	0.649516	116812	0	0.0699349	0.0505668	0.000909821	0.126887	0.103729	0.104456
1397	0	0	0	262.12	109.31	3157.24	12.0605	735.205	123.21	0.052553	110.72	24270.4	0.00617284	0.123457	0.455606	109000	0	0.0646452	0.0503287	0.00093611	0.159638	0.130515	0.128944
1398	0	0	0	262.153	109.394	2930.33	13.1862	673.952	106.416	0.023942	97.5264	24202.4	0.345679	0.0925926	0.274935	80000	0	0.0598588	0.050229	0.000966127	0.232395	0.140685	0.0940917
1399	0	0	0	261.725	108.664	2868.1	14.7644	655.911	103.338	0.015578	104.269	26578.6	0.20679	0.138889	0.414504	24000	17000	0.0555293	0.0502658	0.00100018	0.506312	0.230187	0.154309
1400	0	0	0	260.377	107.635	2878.18	16.3127	646.498	100.145	0.005633	111.199	19806	0.101852	0.0524691	0.228264	0	0	0.0516141	0.0504384	0.00103862	0.635367	0.305403	0.250808
1401	0	0	0	259.797	106.452	2971.41	18.7268	625.325	98.8831	0.026305	101.104	24911.6	0.111111	0.0555556	0.172604	33000	24000	0.0480745	0.0507471	0.00108187	0.43074	0.212451	0.123587
1402	0	0	0	259.084	105.013	3052.9	20.2847	609.571	95.3924	0.032042	95.3887	38768.3	0.169753	0.0401235	0.17458	89000	79000	0.0448753	0.0511932	0.00113039	0.176006	0.112444	0.0415307
1403	0	0	0	258.512	103.686	3047.94	19.9952	638.507	91.3266	0.035717	104.238	20552.5	0.216049	0.0123457	0.322104	127000	41436.7	0.0419847	0.051779	0.00118472	0.0921123	0.104138	0.0563842
1404	0	0	0	256.527	102.858	3085.5	19.3938	721.654	94.8568	0.041332	107.514	27668.3	0.240741	0.00617284	0.523533	134082	39000	0.0393738	0.0525078	0.00124549	0.0745205	0.0878387	0.0597396
1405	0	0	0	254.632	102.938	3309.88	17.9718	816.269	92.7644	0.077361	106.252	33437.2	0.42284	0.0154321	0.096653	148486	58000	0.0370167	0.0533841	0.0013134	0.0491585	0.0689156	0.0469145
1406	0	0	0	254.111	103.678	3630.01	14.2333	914.296	89.3427	0.145208	106.442	33437.2	0.135802	0	0.004697	92779.3	104785	0.0348899	0.0544134	0.00138929	0.131975	0.113963	0.059999
1407	0	0	0	254.308	104.316	3501.2	13.4667	906.071	88.1206	0.135959	109.529	19429.6	0.438272	0.462963	0.029222	38897.3	157696	0.0329726	0.0556023	0.00147408	0.328137	0.206859	0.0640594
1408	0	0	0	254.349	104.943	3249.96	15.2333	858.325	72.8921	0.134304	107.609	18108.1	0.314815	0.157407	0.234558	12000	211218	0.031246	0.0569585	0.00156885	0.459268	0.247506	0.043662
1409	0	0	0	255.949	105.784	3121.84	16.1435	819.448	62.0116	0.008033	101.385	32014.7	0.0493827	0.0648148	2.98742	23323.8	266332	0.0296934	0.0584912	0.00167486	0.396336	0.193899	0.019035
1410	0	0	0	256.537	107.298	3019.27	18.0099	778.981	59.737	0.010466	114.323	22899.2	0.0432099	0.0864198	5.69761	60000	321753	0.0282998	0.0602106	0.00179352	0.267959	0.187712	0.0137839
1411	0	0	0	256.028	108.863	2847.72	21.5989	733.065	57.5966	0.01734	110.406	22457	0.975309	0.62037	0.614958	4000	376351	0.0270521	0.0621286	0.00192649	0.526607	0.273869	0.0110235
1412	0	0	0	258.622	108.12	2921.1	23.2263	756.942	55.1593	0.017176	105.86	25225	0.114198	0.567901	6.92774	0	409718	0.0259384	0.0642583	0.00207567	0.539962	0.275964	0.00779645
1413	0	0	0	262.786	106.055	3394.43	21.3096	882.145	51.8621	0.012174	109.881	24089.2	1.54321	1.81481	0.909867	53000	438503	0.0249486	0.0666146	0.00224326	0.280053	0.210896	0.00579406
1414	0	0	0	265.176	105.126	3435.57	21.3011	917.348	46.6023	0.014186	111.392	25581.5	2.89506	1.48765	1.10358	66000	413038	0.0240736	0.069214	0.00243182	0.232747	0.196394	0.00719155
1415	0	0	0	265.918	105.383	2988.79	23.3655	896.699	42.1314	0.008842	111.605	19290.4	3.36857	0.27952	0.17535	66610.8	374354	0.0233054	0.0720749	0.00264429	0.232548	0.194211	0.00830489
1416	0	0	0	266.03	105.251	2732.72	25.5876	851.826	39.1723	0.003434	114.746	27821.7	0.200615	0.338817	0.012344	92633.7	338120	0.0226375	0.0752176	0.00288413	0.157158	0.149983	0.00932213
1417	0	0	0	266.04	104.929	2647.65	27.1941	832.494	37.9641	0.004124	111.733	34355.3	0.70125	0.232342	0.014935	137830	287703	0.022064	0.0786646	0.00315533	0.0656461	0.0931364	0.00831606
1418	0	0	0	266.5	104.895	2664.19	27.828	836.419	35.6483	0.007387	109.529	20391.5	1.16283	0.180603	0.007615	145000	233077	0.0215802	0.0824403	0.00346255	0.0554999	0.100011	0.0117652
1419	0	0	0	267.397	104.43	2676.14	29.6528	832.249	32.5901	0.015254	108.711	17875.3	0.132716	0.515432	0.027223	132000	179301	0.0211821	0.086572	0.00381126	0.0711932	0.118204	0.0209619
1420	0	0	0	268.402	103.797	2608.61	33.7203	812.152	30.8715	0.025292	113.603	23616	24.1636	7.99691	0.068462	76000	127456	0.020867	0.091089	0.00420783	0.208022	0.203149	0.0496363
1421	0	0	0	269.462	103.37	2518.86	38.1831	804.813	26.5768	0.013649	118.059	24463	39.6103	17.2924	0.237975	20000	81320.4	0.0206325	0.0960237	0.00465975	0.468839	0.336756	0.111696
1422	1	0	0	272.012	102.853	2545.4	41.5949	820.617	34.1901	0.097037	105.807	19278	3.28075	7.76264	4.45236	0	53366.7	0.0204774	0.101411	0.00517578	0.543518	0.357598	0.150855
1423	1	1	0	271.617	102.841	2484	37.7037	804.149	76.0788	0.25128	125.656	22641.1	1.6142	27.1173	0.287014	37000	3000	0.0204013	0.107288	0.00576628	0.421484	0.367217	0.272936
1424	0	1	1	270.115	103.237	2348.69	33.3345	746.726	91.798	0.097096	112.369	22641.1	1.33412	25.8732	5.9824	37000	0	0.0204046	0.113696	0.00644341	0.403528	0.328514	0.170566
1425	0	1	1	269.587	103.844	2332.98	39.6054	822.295	95.6325	0.197404	111.2	21302.4	5.26876	19.1636	1.44751	56727.4	0	0.0204887	0.120679	0.00722153	0.27913	0.270973	0.142162
1426	0	0	0	268.357	104.814	2224.16	45.0531	849.693	92.3418	0.257565	106.694	32915	2.65454	7.68902	0.108218	46065.2	14000	0.0206558	0.128283	0.00811763	0.295197	0.235731	0.12228
1427	0	0	1	269.798	105.921	2156.05	47.4345	858.036	67.4446	0.491354	107.25	35028.1	6.40732	4.1814	0.912621	41000	31827.7	0.0209092	0.136556	0.00915181	0.316835	0.250174	0.119106
1428	0	0	0	272.594	105.649	2099.19	50.9797	872.314	37.2274	0.226012	108.388	37496.6	3.57143	0	12.4442	54561.9	53150.7	0.0212533	0.145552	0.0103479	0.265983	0.232666	0.100633
1429	0	0	0	274.971	104.035	2074.34	56.6619	894.411	34.8559	0.227937	109.529	24359.6	4.7259	31.6721	4.41096	43000	99403.2	0.0216939	0.155323	0.0117341	0.311216	0.341611	0.0698
1430	1	0	0	277.039	103.192	2239.29	54.6226	922.856	22.1819	0.140703	110.857	37068	16.7531	2.83025	36.3573	0	84480.8	0.0222378	0.165926	0.013344	0.553553	0.404525	0.136002
1431	0	1	1	271.931	107.376	2260.86	56.7246	935.151	60.1621	0.331379	120.965	19361.6	6.43827	2.22531	6.71509	14000	29410.9	0.0228936	0.177416	0.0152176	0.468867	0.437125	0.25791
1432	0	0	0	265.709	115.02	2076.93	60.4398	884.134	87.4647	0.14756	101.424	24098.9	0.179012	1.75926	2.6757	43680.7	0	0.0236716	0.189851	0.0174021	0.258164	0.288734	0.127584
1433	0	0	0	262.492	118.189	1927.05	62.7367	724.242	96.087	0.818683	97.5005	19588	3.69444	2.67593	6.05074	42000	1000	0.0245843	0.203285	0.0199542	0.273343	0.329412	0.110475
1434	1	0	0	258.347	117.883	2029.14	67.4028	528.777	48.0596	0.350668	101.521	36247.8	10.6481	7.38889	135.653	0	0	0.0256461	0.217773	0.0229407	0.571383	0.507792	0.17407
1435	0	0	0	258.81	112.373	1995.6	67.4893	579.018	45.5585	0.443751	109.73	30321.4	12.0093	4.70062	6.83385	10000	0	0.0268746	0.233363	0.0264414	0.460846	0.465067	0.19512
1436	0	0	0	260.39	108.547	2018.11	70.3121	868.356	79.4088	0.356457	111.936	29768.7	0.839506	1.22531	1.37674	65000	11000	0.0282902	0.250098	0.0305508	0.179332	0.310042	0.138299
1437	0	0	0	261.107	108.288	1969.82	72.0412	872.863	97.1944	0.24739	108.047	18136	0.901235	0.509259	0.561552	112730	58309.5	0.0299172	0.268013	0.0353807	0.0725921	0.247242	0.0559369
1438	0	0	0	263.305	109.147	1874.66	69.7432	844.431	87.1523	0.380624	107.5	23620.1	0.114198	0.595679	0.488172	66483.1	49396.4	0.0317842	0.287133	0.0410632	0.182384	0.360063	0.0929798
1439	0	0	0	265.296	110.762	2050.33	62.9794	860.753	66.0339	0.268074	96.2382	29012.4	0.608025	5.57716	0.781881	48000	19799	0.033925	0.307468	0.0477531	0.236086	0.401726	0.10761
1440	0	1	0	266.867	112.336	2187.31	61.2579	901.703	8.23192	0.063764	112.549	29012.4	0.79321	6.82407	4.34687	49244.3	14000	0.0363793	0.329014	0.0556317	0.264353	0.493813	0.226868
1441	0	0	0	266.094	115.4	2356.56	62.2689	990.703	3.43333	0.023818	105.225	23263	0.228706	1.01372	0.276674	50249.4	34176	0.0391942	0.351749	0.0649084	0.226072	0.492821	0.184757
1442	0	1	0	266.551	118.383	2492.85	64.9545	1091.79	10.5056	0.054216	105.676	25616.5	0.067022	0.469154	1.15258	37000	18000	0.0424252	0.375627	0.075824	0.263262	0.546938	0.267401
1443	0	1	1	267.679	118.324	2536.65	69.3921	1162.66	9.25424	0.043446	102.023	22857.6	0.197531	0.419753	2.03242	43046.5	0	0.0461376	0.400583	0.0886502	0.222234	0.554988	0.290238
1444	0	1	0	269.524	116.734	2525.48	69.6884	1163.2	5.39859	0.034573	107.378	29681.4	6.3179	1.16049	6.04915	13928.4	0	0.0504088	0.426526	0.103689	0.372589	0.664659	0.416004
1445	0	1	0	270.39	115.306	2445.65	71.761	1147.04	40.5647	0.283979	110.814	27337	6.00181	2.111	28.9956	5000	0	0.05533	0.453341	0.121269	0.455784	0.743619	0.497065
1446	0	1	0	269.357	114.293	2458.85	72.5867	1169.24	85.254	0.151612	119.759	16545.5	0.993827	6.13889	7.87338	43289.7	0	0.0610087	0.480889	0.141734	0.286994	0.736167	0.522675
1447	0	1	1	268.09	114.295	2498.95	71.0554	1185.13	79.5723	0.083121	114.84	22394.7	0.37037	14.034	15.8039	68447.1	0	0.0675711	0.509008	0.165429	0.186842	0.700169	0.463253
1448	0	0	0	266.762	115.051	2290.41	70.1333	1105.14	60.7376	0.083888	119.682	34716	0.373457	19.6512	5.36774	25807	0	0.0751654	0.537516	0.192678	0.38577	0.796665	0.628606
1449	0	0	0	264.122	115.909	2078.39	70.2229	1009.11	89.9895	0.143628	121.809	34716	0.154321	10.3858	10.533	21000	0	0.0839649	0.566216	0.223748	0.443885	0.822411	0.690344
1450	0	1	1	263.631	114.514	2044.03	66.7014	963.595	67.5743	0.259656	105.919	28196.8	0.12963	1.08951	3.08673	46065.2	12206.6	0.0941702	0.594902	0.258817	0.29902	0.775016	0.551097
1451	0	1	0	265.467	110.996	2154.58	61.9912	956.581	88.1531	0.288238	109.818	22172.8	8.76235	9.42593	2.85006	79397.7	10000	0.106013	0.62336	0.297922	0.205393	0.785734	0.583913
1452	0	1	0	268.031	106.461	2324.24	62.2452	1003.08	79.4048	0.253256	96.4345	22820.1	34.1204	44.5772	14.6857	60000	0	0.119755	0.65138	0.340915	0.268109	0.851462	0.542334
1453	0	1	1	270.475	103.171	2275.23	71.3754	1045.41	55.9121	0.13935	111.134	22820.1	36.3302	32.6451	18.3371	4000	0	0.135693	0.678759	0.387426	0.587518	0.927406	0.841742
1454	0	1	0	271.335	101.216	1858.55	78.9006	874.195	31.7483	0.310046	109.176	25586.4	41.0999	15.6625	49.0825	0	0	0.154151	0.705308	0.436842	0.665344	0.935209	0.876461
1455	1	1	1	270.288	94.3846	1850.82	82.8745	812.248	4.89815	0.087151	102.814	20560.9	29.0032	11.6629	781.914	0	0	0.175472	0.730858	0.488314	0.917354	0.985684	0.931305
1456	1	1	1	270.586	98.4705	1776.32	86.6959	850.273	7.33214	0.047979	103.159	21148.5	38.3289	21.011	62.7526	0	0	0.200012	0.755261	0.540801	0.695669	0.949377	0.927124
1457	0	1	0	271.425	103.697	1700.22	90.714	946.404	14.4633	0.098357	101.002	37544.5	48.1522	22.1603	15.9846	49000	0	0.22811	0.7784	0.593142	0.430803	0.903142	0.916634
1458	0	0	0	271.944	109.095	1583.87	93.9	922.668	18.6765	0.112789	75.8575	28126.4	21.148	18.2516	19.3476	98310.7	0	0.26006	0.800184	0.644157	0.196057	0.835292	0.841839
1459	0	0	0	273.476	113.978	1485.24	97.7587	890.08	2.10467	0.008365	80.0805	13947.6	21.2587	37.028	77.1877	44011.4	0	0.296071	0.820549	0.692752	0.528789	0.940747	0.937639
1460	0	0	0	274	119.412	1390.49	102.35	857.516	1	0	81.4725	6966.05	24.7433	36.7556	14.1451	16000	3605.55	0.336214	0.839463	0.738012	0.687513	0.958461	0.965287
1461	1	0	0	248.208	125.323	377.554	123.449	11.1755	51.0195	0.264715	136.333	10706.6	9.69529	12.2576	8.56293	19000	0	0.208519	0.0639154	0.000534999	0.699498	0.348015	0.171423
1462	1	0	0	245.21	116.712	790.107	85.9476	102.212	228.457	2.61933	125.229	30082.8	9.03235	5.19772	120.666	0	0	0.191877	0.0615351	0.000541299	0.821648	0.369749	0.174791
1463	0	0	0	127.267	110.902	890.029	59.4079	147.66	2724.66	14.7761	112.618	28516.7	37.0556	8.08951	23.8818	14000	0	0.176457	0.059411	0.000549073	0.573235	0.0972558	0.0031653
1464	0	0	0	124.577	120.583	900.964	27.2209	175.44	2834.73	6.62835	110.558	28516.7	36.0617	30.5926	191.347	0	0	0.162213	0.0575226	0.000558383	0.750378	0.0986891	0.000946795
1465	0	0	0	198.84	126.756	2428.65	22.3763	705.998	1348.79	4.87641	106.298	16281.6	6.40123	17.0679	6.27332	22000	0	0.149093	0.0558519	0.000569302	0.524882	0.154246	0.0295132
1466	0	0	0	244.11	118.008	2546.07	17.0624	648.877	544.768	1.95688	93.5448	31032.4	0.882716	5.04012	3.17633	0	0	0.137037	0.0543829	0.000581919	0.684924	0.211834	0.0824874
1467	0	0	0	257.632	114.222	2490.05	12.7251	586.26	297.927	0.145241	124.936	44340.1	0.0895062	1.94753	1.31146	35000	0	0.125984	0.053102	0.000596337	0.630123	0.220302	0.218107
1468	0	0	0	257.605	113.757	2485.85	11.3398	606.607	257.274	0.099004	104.487	37334.8	0	1.87654	1.00312	25000	0	0.115869	0.051997	0.000612674	0.602621	0.196565	0.125029
1469	0	0	0	257.129	113.749	2424.93	11.7712	610.248	221.651	0.06811	96.2059	34896.8	0.0185185	2.8642	0.849073	0	0	0.106629	0.0510576	0.000631067	0.68042	0.217253	0.114033
1470	0	0	0	256.348	114.906	2454.81	11.3141	626.427	193.994	0.051158	106.133	90961.5	0.00617284	1.53086	0.607146	30000	20000	0.0981985	0.0502751	0.000651674	0.538576	0.112495	0.113864
1471	0	0	0	256.82	115.618	2559.87	10.6898	656.52	170.862	0.036153	87.7397	25466.9	0.320988	0.345679	0.44918	34481.9	30463.1	0.0905169	0.049642	0.000674674	0.444946	0.159373	0.0572434
1472	0	0	0	258.023	114.684	2794.62	9.29209	689.936	156.394	0.032296	109.489	21240	0.0709877	0.425926	0.222166	78000	73539.1	0.0835247	0.0491522	0.000700271	0.284228	0.155856	0.0708963
1473	0	0	0	259.086	113.186	3065.4	8.72288	738.742	148.04	0.026132	93.2168	16574.3	0.0339506	0.645062	0.285608	111414	54203.3	0.0771654	0.0488008	0.000728696	0.133704	0.104226	0.0397802
1474	0	0	0	261.941	112.024	3171.27	10.4356	728.273	141.581	0.044634	96.2605	30598.8	0.058642	0.197531	1.2249	67624	17691.8	0.0713859	0.0485841	0.000760213	0.289078	0.147397	0.0946258
1475	0	0	0	262.961	112.187	3048.2	12.7774	670.268	123.395	0.033238	104.308	24270.4	0.648148	0.117284	1.10805	53000	12000	0.0661364	0.0484993	0.000795119	0.381029	0.197583	0.142735
1476	0	0	0	261.644	111.679	2915.44	15.7246	622.627	112.393	0.042193	103.384	20774.2	0.0432099	0.169753	1.32589	55081.8	25059.9	0.0613707	0.0485448	0.000833752	0.360492	0.195314	0.115664
1477	0	0	0	260.552	110.49	2918.26	17.9562	602.272	105.188	0.033482	99.14	20774.2	0.00617284	0.219136	1.23301	55461.7	24166.1	0.057046	0.0487199	0.000876496	0.337208	0.184668	0.0984196
1478	0	0	0	259.477	109.066	2870.64	19.3966	573.061	100.016	0.007295	100.668	21231.2	0.0154321	0.234568	0.93628	50000	0	0.0531228	0.049025	0.000923784	0.36065	0.193253	0.124846
1479	0	0	0	258.761	107.953	2911.65	20.1144	574.203	99.2362	0.007475	108.311	20891.1	0.512346	2.33642	0.702918	59908.3	21000	0.0495651	0.0494614	0.000976109	0.325001	0.196964	0.125892
1480	0	0	0	258.326	106.448	2951.08	20.3893	589.898	96.0571	0.041742	99.8553	33701.2	0.0123457	1.72531	0.205204	72367.1	70000	0.04634	0.0500312	0.00103403	0.243514	0.142043	0.0576156
1481	0	0	0	257.922	105.494	2910.51	20.0791	610.463	97.2528	0.046438	99.9365	20853.8	0.0833333	10.9475	0.83513	71000	14000	0.0434173	0.0507378	0.00109818	0.242031	0.166042	0.0857875
1482	0	0	0	257.112	104.801	2814.91	19.9726	644.671	93.0782	0.036682	105.253	19561.3	0.962963	2.2037	3.54795	83006	0	0.0407697	0.0515853	0.00116929	0.199808	0.146577	0.102528
1483	0	0	0	256.193	104.4	2929.2	19.1486	675.559	82.3096	0.055068	100.857	25603.1	1.46605	2.04012	0.199295	109786	41000	0.0383727	0.0525789	0.00124818	0.112572	0.103154	0.0527524
1484	0	0	0	255.825	104.341	3373.24	16.3017	792.012	73.291	0.030786	106.158	33745	0.635802	0.243827	1.11542	92000	96000	0.0362039	0.0537251	0.00133579	0.149183	0.119773	0.0588316
1485	0	0	0	255.815	104.852	3241.9	16.959	789.779	72.4322	0.051461	109.033	33745	0.564815	1.20679	1.13077	37000	152000	0.0342431	0.0550313	0.0014332	0.360573	0.192558	0.0612528
1486	0	0	0	255.791	105.66	2978.95	19.4048	747.254	69.0085	0.06433	112.162	20572.5	1.30556	0.790123	11.5636	0	207000	0.0324724	0.056506	0.00154162	0.567007	0.290924	0.0531231
1487	0	0	0	256.741	106.788	2966.86	18.8249	729.344	66.154	0.027497	107.288	27011.6	1.07716	0.308642	0.41798	20000	263000	0.0308754	0.058159	0.00166246	0.449796	0.229622	0.0236286
1488	0	0	0	256.593	107.835	2947.04	19.9116	705.021	73.4469	0.057601	118.298	21016.5	0.694444	0.274691	1.16196	67082	317002	0.0294377	0.0600017	0.00179734	0.259764	0.19461	0.0149967
1489	0	0	0	257.389	108.399	2884.63	23.015	678.265	68.9305	0.059449	105.398	22463.7	0.0339506	0.0154321	0.191759	30265.5	334970	0.0281464	0.0620465	0.0019481	0.396129	0.226283	0.0107749
1490	0	0	0	260.368	107.563	2913.36	24.6511	689.016	54.8822	0.022815	119.724	24492.5	0.950617	0.311728	0.567096	30000	361039	0.0269899	0.0643075	0.00211687	0.442701	0.271077	0.0158082
1491	0	0	0	263.765	105.212	2992.45	24.3314	719.714	48.5802	0.009619	103.333	23005.6	0.416667	4.23765	4.16676	49030.6	393402	0.0259582	0.0668004	0.0023061	0.314421	0.214702	0.00573601
1492	0	0	0	267.338	104.279	2878.38	24.8712	751.235	45.1133	0.016158	104.172	24634.4	1.61111	0.876543	4.67823	10000	376225	0.0250421	0.0695428	0.00251862	0.518556	0.283593	0.00972993
1493	0	0	0	267.878	105.325	2648.56	26.2887	771.187	41.8605	0.011668	116.886	30601.9	0.194444	0.0277778	0.54733	13453.6	334588	0.024234	0.0725538	0.00275768	0.528613	0.288007	0.0204758
1494	0	0	0	266.708	105.051	2502.07	27.8268	740.005	39.1093	0.006099	111.665	32974.9	0.0123457	0.0617284	0.102675	65764.7	295237	0.0235271	0.0758548	0.00302706	0.259375	0.178141	0.0137574
1495	1	0	0	266.039	104.421	2497.41	29.2534	751.814	38.4438	0.006743	108.779	28765.4	0	0.058642	0.095192	89000	260048	0.0229154	0.0794692	0.00333115	0.167237	0.147442	0.0134573
1496	0	1	0	265.983	104.211	2589.37	30.4444	787.999	35.9918	0.00596	111.684	20517.3	0.0802469	0.537037	0.135991	89005.6	223332	0.0223943	0.0834227	0.00367501	0.165321	0.166943	0.0216114
1497	0	0	0	266.7	103.516	2627.81	32.9822	796.957	31.2952	0.014853	107.888	20517.3	0	0.0123457	0.059727	105688	170003	0.0219597	0.0877432	0.00406455	0.116108	0.143043	0.0265997
1498	0	0	0	268.282	103.006	2532.3	36.2014	816.438	28.1698	0.006668	103.545	21797.1	0.0277778	0.0771605	0.165432	78102.5	114004	0.0216084	0.0924615	0.00450665	0.179673	0.170065	0.0450688
1499	0	0	0	269.772	102.162	2399.08	40.0031	834.846	27.3297	0.010927	110.248	24463	0.212963	0.373457	0.678644	26907.2	58008.6	0.0213381	0.0976107	0.00500931	0.403983	0.265712	0.130521
1500	0	1	1	271.086	102.245	2511.69	46.5941	929.376	26.7944	0.013547	105.081	29403	0.274691	0.274691	2.72428	2236.07	3162.28	0.0211473	0.103227	0.00558188	0.490083	0.290937	0.212175
1501	0	1	1	273.218	101.975	2380.99	46.6141	926.262	33.6799	0.099168	110.641	25980.4	0.685185	0.58642	9.83091	2236.07	0	0.0210353	0.109349	0.0062353	0.521945	0.328394	0.251196
1502	1	1	1	273.06	102.327	2198.13	41.6381	803.671	40.9398	0.112162	114.341	25980.4	6.52469	2.41358	657.319	0	0	0.0210021	0.116018	0.00698238	0.860608	0.685984	0.331029
1503	0	0	0	271.202	103.348	2277.49	39.8333	829.474	54.6703	0.222979	111.138	25346.9	3.35494	0.54321	6.60454	43000	0	0.0210488	0.123279	0.0078381	0.342583	0.269435	0.179576
1504	0	1	0	268.773	105.709	2164.76	48.6082	881.801	61.626	0.280521	110.993	22313.2	1.67901	0.567901	4.64795	21000	0	0.0211773	0.13118	0.00882008	0.413146	0.307746	0.200721
1505	1	0	0	269.715	107.322	2210.23	49.4737	918.884	34.6788	0.240491	110.026	17889.4	5.91975	1.42284	36.7166	0	0	0.0213902	0.139769	0.00994898	0.527892	0.389072	0.238144
1506	0	0	0	272.097	106.757	2180.91	44.7805	861.537	25.6288	0.05008	110.843	27269.7	6.41975	0.311728	3.9835	13000	35000	0.0216915	0.1491	0.0112491	0.475485	0.348293	0.173918
1507	0	0	0	273.28	105.658	2232.08	47.0712	889.446	25.454	0.041083	110.807	37068	4.34877	1.48457	7.52142	17691.8	91000	0.0220861	0.159226	0.0127491	0.448619	0.331681	0.115505
1508	0	1	1	273.366	105.395	2242.1	48.463	879.396	24.4658	0.088216	117.625	37068	2.87346	3.33333	7.83726	19000	82054.9	0.0225804	0.170202	0.0144826	0.462233	0.37068	0.158
1509	0	0	0	269.403	110.183	2276.33	54.6218	951.258	79.0644	0.173938	113.946	18468.8	0.537037	0.688272	0.680199	23600.8	68963.8	0.0231818	0.182084	0.0164893	0.388381	0.381552	0.147979
1510	0	0	0	265.433	116.152	2177.15	59.7969	961.218	79.1339	0.054463	111.646	24324.3	1.4321	0.765432	0.323097	72532.8	55470.7	0.0238996	0.194929	0.0188158	0.165008	0.255952	0.0989775
1511	0	1	1	260.449	120.302	1946.79	61.0726	825.243	119.734	1.0831	105.45	19778.6	1.10494	0.725309	2.48478	61073.7	4472.14	0.024745	0.208788	0.0215171	0.198371	0.297213	0.127126
1512	0	1	0	255.242	121.318	1985.81	64.5381	701.911	76.711	0.307372	114.116	28893.6	3.31173	8.08642	2.43025	39000	0	0.0257311	0.223714	0.0246579	0.295675	0.373461	0.183294
1513	0	0	0	254.336	117.627	1903.12	65.2477	634.501	73.7862	0.324153	117.886	28893.6	2.46605	3.05864	1.29111	40261.6	12083	0.0268735	0.239751	0.0283141	0.30801	0.396019	0.183762
1514	0	0	0	254.388	114.351	1872.18	68.128	823.019	95.0534	0.414403	109.207	21505.4	1.91667	1.37654	0.559456	62000	31953.1	0.0281905	0.256939	0.0325749	0.176772	0.319099	0.0990852
1515	0	1	1	255.705	112.863	1717.13	75.6729	867.228	96.2791	0.123278	107.483	20565.1	0.203704	0.570988	0.19166	77201	36687.9	0.0297039	0.275307	0.0375442	0.125863	0.288527	0.075615
1516	0	0	0	259.32	112.433	1597.23	80.7782	860.635	90.35	0.185044	112.385	25359.7	0.395062	13.0278	0.968128	46000	9899.5	0.0314393	0.294874	0.0433437	0.234177	0.414209	0.141745
1517	1	0	0	260.769	113.332	1810.75	69.9014	866.854	93.4548	0.406019	107.289	25874.2	1.76852	31.3056	29.8167	0	0	0.0334268	0.315644	0.0501139	0.474074	0.603012	0.203821
1518	0	1	0	263.233	113.697	2047.84	67.2715	910.421	39.9121	0.332425	104.244	27885.3	2.09877	16.5185	4.7453	11000	0	0.0357017	0.337604	0.0580171	0.395741	0.569236	0.224546
1519	0	0	0	263.786	115.661	2252.84	65.7362	948.959	35.3958	0.154159	111.965	26779.2	0.277778	5.28086	0.760717	66000	0	0.0383059	0.360722	0.0672387	0.183143	0.483172	0.237383
1520	0	0	0	265.507	117.516	2349.62	68.1175	1058.84	44.7359	0.091138	110.309	31332.2	0.0246914	0.759259	0.342364	92000	22627.4	0.0412884	0.384946	0.0779886	0.106931	0.42059	0.187061
1521	0	0	0	267.431	118.082	2420.6	72.7952	1167.98	37.5472	0.115861	108.859	21615.2	0.342593	1.14198	0.497771	64350.6	31000	0.0447071	0.4102	0.0905008	0.161667	0.535897	0.237321
1522	0	1	0	270.33	117.885	2449.36	74.6421	1196.42	30.2573	0.212161	93.715	26165.6	0.580247	3.98148	10.487	45000	23000	0.0486302	0.436385	0.105032	0.203915	0.573511	0.211346
1523	0	0	0	270.147	117.62	2416.83	76.8223	1194.92	49.9421	0.209585	111.581	27337	0.435185	6.5216	2.15698	46097.7	18000	0.0531379	0.463377	0.121858	0.235144	0.659747	0.376469
1524	0	1	0	269.652	117.321	2379.04	78.098	1188.09	97.011	0.055321	119.578	20172.2	1.37346	23.2562	22.6476	73817.3	21587	0.0583247	0.49103	0.141265	0.17168	0.704456	0.380733
1525	0	0	0	268.275	117.135	2288.08	78.572	1153.82	91.5105	0.077342	110.941	30880.9	1.16667	6.66049	1.73729	71000	0	0.0643015	0.519176	0.163537	0.163451	0.654684	0.399952
1526	0	1	0	266.994	117.367	2032.77	80.4831	1050.9	83.8624	0.081554	122.327	30880.9	1.75309	7.67284	1.98803	15000	0	0.0711985	0.547631	0.18894	0.43955	0.818449	0.646892
1527	0	0	0	264.06	117.908	1812.62	81.4486	947.988	107.097	0.375993	116.666	24762.9	3.27778	6.63889	29.1937	0	0	0.0791676	0.576197	0.2177	0.539125	0.863345	0.654051
1528	0	0	0	265.02	117.258	1822.7	75.6268	880.084	81.4223	0.362343	108.661	24077.9	0.324074	0.700617	1.11918	41000	7000	0.0883856	0.604667	0.249969	0.331448	0.812781	0.565375
1529	0	1	0	266.218	115.439	1924.98	71.0195	821.318	155.699	0.493622	112.957	22172.8	2.24691	5.3642	1.72509	93477.3	0	0.0990567	0.632832	0.285799	0.177578	0.78961	0.569741
1530	0	1	0	269.164	113.473	1994.46	71.9121	751.899	94.3825	0.236808	103.246	21853.3	18.0463	32.2438	16.143	50774	0	0.111415	0.660489	0.325102	0.35882	0.888185	0.616375
1531	0	1	0	271.309	112.224	1968.42	75.7356	777.686	82.2997	0.12479	107.095	22740.4	26.0772	44.4074	17.563	14000	0	0.125723	0.687442	0.367627	0.572523	0.937497	0.768848
1532	0	1	1	272.551	111.244	1778.42	76.5631	693.181	26.0982	0.203188	104.867	22450	30.4612	18.4995	48.7848	0	0	0.142277	0.713512	0.412935	0.685149	0.947142	0.849718
1533	0	1	1	271.999	107.443	1715.76	77.7373	756.125	10.6983	0.144609	123.708	17465.2	14.6177	19.5103	39.1534	0	0	0.161395	0.738542	0.460401	0.728398	0.962112	0.949153
1534	0	1	1	269.418	108.062	1762.09	82.8644	867.221	44.459	0.295377	119.057	21148.5	34.7244	26.3195	17.0083	16000	0	0.183414	0.762397	0.509236	0.621703	0.95262	0.941955
1535	0	0	0	268.762	113.078	1708.29	87.6836	946.68	60.2178	0.192232	105.715	38094.5	26.2901	34.8673	13.8315	52000	0	0.208672	0.78497	0.558525	0.402809	0.915731	0.915674
1536	0	1	0	269.65	116.637	1497.87	90.7794	856.341	47.502	0.197527	116.881	38094.5	35.7685	35.2068	11.3651	58137.8	0	0.237488	0.806182	0.607297	0.455763	0.933753	0.95566
1537	0	1	1	270.057	115.901	1456.24	92.807	842.225	27.266	0.211823	106.327	23648.6	10.4226	54.2246	20.149	41000	0	0.270125	0.825981	0.654596	0.560694	0.956276	0.966073
1538	1	1	1	272.323	117.422	1313.56	99.6822	797.739	21.8462	0.202786	109.396	23648.6	8.47351	72.9969	80.2763	0	0	0.306754	0.844342	0.699559	0.817292	0.980647	0.984748
1539	0	1	1	274.227	129.546	1026.73	108.381	609.314	59.9232	0.516425	98.5235	28390.8	17.3232	74.845	28.3665	16000	0	0.3474	0.861266	0.741475	0.786565	0.976969	0.979518
1540	1	1	1	276.757	140.063	1106.34	112.283	661.962	92.7106	0.737376	104.289	40844.8	38.8391	46.685	41.4395	0	0	0.39189	0.876773	0.779826	0.876712	0.979112	0.991058
1541	0	1	1	276.482	138.747	1130.9	116.204	686.73	81.9051	0.521798	100.437	43845.2	52.663	33.62	43.608	1000	0	0.439809	0.890903	0.814303	0.889964	0.976002	0.991631
1542	1	1	1	273.655	130.301	1128.69	110.595	425.334	26.4609	0.133793	83.2111	30831.6	42.8734	50.4614	51.808	0	0	0.490475	0.903713	0.844793	0.916104	0.980474	0.986125
1543	0	0	0	270.255	117.083	1204.5	102.908	286.977	10.0949	0.052483	61.0811	19008.1	36.6367	50.7891	74.0064	17804.5	0	0.54294	0.915267	0.871356	0.900144	0.97547	0.967549
1544	0	0	0	248.386	143.531	135.734	132.222	0	65.6075	0.089956	136.869	15241.9	72.3188	3.98474	17.1912	19000	0	0.221854	0.0611655	0.00032735	0.711144	0.329536	0.119499
1545	0	1	0	252.533	135.448	320.44	119.667	6.18567	85.9913	0.722375	117.781	25052.2	30.2357	26.1695	151.246	0	0	0.20497	0.0589277	0.000338461	0.813697	0.410832	0.107693
1546	1	0	0	238.038	123.055	922.835	90.3798	164.579	488.105	5.37866	124.856	33530.1	16.7326	17.091	120.4	0	0	0.189227	0.0569312	0.00035066	0.809895	0.391129	0.168055
1547	0	0	0	156.917	115.615	853.94	62.4483	207.258	2330.77	14.3641	114.128	24554.2	46.1852	35.7654	26.9653	3000	0	0.174593	0.0551568	0.000364036	0.684157	0.190861	0.00770901
1548	0	0	0	161.964	120.24	1453.78	23.6898	351.06	2114.03	10.0473	102.884	22059	18.9475	14.5463	9.82741	26000	0	0.16103	0.0535877	0.000378689	0.538879	0.105228	0.00600272
1549	0	0	0	210.659	128.273	2610.46	19.5045	752.308	997.888	3.6618	111.331	19102.9	3.6358	11.9722	6.32482	50448	0	0.148494	0.0522089	0.000394731	0.386543	0.134697	0.0501295
1550	0	0	0	246.231	118.519	2495.7	14.561	619.792	513.582	2.9743	99.7196	19406.5	0.398148	4.21914	1.60779	47000	9000	0.136934	0.0510077	0.000412287	0.481783	0.186948	0.0790006
1551	0	0	0	260.662	113.591	2403.99	12.3681	548.075	276.034	0.586754	106.149	41724.3	0.0679012	5.81481	0.954843	58600.3	21023.8	0.126295	0.0499728	0.000431499	0.476309	0.16347	0.0887995
1552	0	0	0	261.384	112.868	2279.84	11.1059	519.637	243.169	0.220779	93.9162	41724.3	0	1.0216	0.726739	48877.4	36400.6	0.116524	0.0490947	0.000452521	0.485781	0.145209	0.0521753
1553	0	0	0	260.578	113.275	2110.97	11.6325	483.19	209.607	0.075924	98.3173	37334.8	0.0401235	2.36728	0.978091	42000	44000	0.107563	0.0483652	0.00047553	0.520986	0.164237	0.0566404
1554	0	0	0	258.8	115.404	2158.38	13.4023	526.538	190.271	0.055085	94.6001	90961.5	0	4.41358	0.642953	52801.5	52153.6	0.0993567	0.0477773	0.000500723	0.418898	0.0835622	0.0432887
1555	0	0	0	257.557	118.216	2297.21	15.8681	552.19	168.104	0.040257	95.9894	90961.5	0.058642	0.339506	0.545669	86683.3	83863	0.0918515	0.0473254	0.000528321	0.242718	0.061132	0.0293946
1556	0	0	0	258.882	117.468	2605.45	11.0658	621.784	157.234	0.074051	100.648	24213	0.904321	0.104938	0.405013	111396	107299	0.0849944	0.047005	0.000558569	0.161379	0.104425	0.027638
1557	0	0	0	260.482	115.716	2882.71	8.32797	652.279	140.195	0.028716	104.48	24213	0.475309	0.169753	0.210335	96254.9	96166.5	0.0787351	0.0468126	0.000591747	0.2125	0.131724	0.0466684
1558	0	0	0	261.768	114.657	2930.79	12.0619	628.433	128.202	0.055011	99.743	22838.6	0.00925926	0.185185	2.07138	42000	68884	0.0730259	0.0467458	0.000628166	0.438949	0.204973	0.0812294
1559	1	1	0	263.138	114.962	2893.41	14.7975	589.882	110.096	0.027615	93.4727	37420.2	1.10802	0.657407	63.6578	0	67000	0.0678219	0.0468031	0.000668179	0.669122	0.265417	0.0967846
1560	0	0	0	262.327	113.434	2836.23	18.859	554.43	105.147	0.019248	113.582	26874.5	0.885802	0.626543	3.43528	15000	75026.7	0.063081	0.0469839	0.000712181	0.609216	0.289399	0.149449
1561	0	0	0	260.66	111.359	2906.28	21.2893	550.162	101.636	0.009106	101.059	26874.5	0.361111	0.0679012	1.49592	71000	36769.6	0.0587641	0.0472886	0.000760618	0.279954	0.162306	0.0842896
1562	0	0	0	260.238	110.326	2849.62	21.8754	528.444	99.226	0.008566	105.838	21090.7	0.916667	0.231481	1.14233	105000	14000	0.0548351	0.0477185	0.000813996	0.16591	0.136012	0.0874108
1563	0	0	0	258.92	109.214	2835.86	21.1057	540.851	98.6585	0.01837	108.626	27607.1	0.0648148	0.367284	2.4984	71589.1	26925.8	0.0512606	0.0482759	0.000872883	0.282543	0.169742	0.110348
1564	0	0	0	258.205	108.652	2876.57	21.5686	579.838	97.4664	0.029104	101.415	27203.9	0.0462963	2.84259	3.11655	20518.3	65855.9	0.0480099	0.0489638	0.000937925	0.49556	0.231605	0.0939731
1565	0	0	0	257.52	108.319	2836	21.2172	604.283	97.0285	0.047078	108.932	21630.6	0.373457	7.16358	5.84886	15000	20518.3	0.0450549	0.0497864	0.00100985	0.535361	0.272535	0.171066
1566	0	0	0	256.357	107.761	2688.59	21.5107	577.223	99.1853	0.022313	101.046	21520.1	1.54012	1.13272	5.03006	45541.2	14000	0.04237	0.0507486	0.0010895	0.354112	0.187513	0.101514
1567	0	0	0	256.903	106.726	2541.19	23.3655	539.511	80.522	0.064311	103.403	21520.1	0.746914	0.108025	5.40911	60440.1	43324.4	0.0399319	0.0518565	0.0011778	0.293771	0.171059	0.0750553
1568	0	0	0	255.405	106.483	2732.82	23.2621	595.523	77.3853	0.113119	108.327	19947.2	1.70062	0.611111	7.19827	102416	97015.5	0.0377193	0.0531172	0.00127583	0.143581	0.129498	0.0434576
1569	0	0	0	255.258	106.856	2831.61	22.2924	636.724	82.3432	0.085955	104.087	18553.2	1.59259	1.57099	3.66459	58258	152643	0.0357132	0.054539	0.00138481	0.276505	0.178991	0.0348037
1570	0	0	0	255.958	107.216	2795.47	22.446	639.379	77.1328	0.124017	104.604	25213.6	2.03704	0.459877	0.212092	45000	207473	0.0338962	0.0561312	0.00150614	0.334003	0.188508	0.0251046
1571	0	0	0	257.427	107.596	2820.06	22.6842	635.168	86.5008	0.135902	116.159	27011.6	2.57716	0.351852	0.170918	49244.3	253047	0.0322527	0.0579044	0.0016414	0.350192	0.212061	0.0260322
1572	0	0	0	257.734	107.7	2868.36	24.1619	625.688	93.685	0.05404	115.97	21016.5	1.26235	0.37037	0.06536	88323.3	264093	0.0307686	0.0598707	0.00179241	0.19215	0.16793	0.017135
1573	0	0	0	259.937	107.821	2913.1	26.8647	612.421	78.9605	0.082758	99.8044	29265.1	0.5	0.657407	0.207351	85094.1	285412	0.0294313	0.0620435	0.00196125	0.177006	0.140896	0.0085855
1574	0	0	0	262.18	107.025	2874.03	28.1799	608.314	56.2486	0.016908	119.945	29265.1	0.811728	2.68827	2.69812	85000	315601	0.0282297	0.0644377	0.00215031	0.217433	0.187142	0.0145896
1575	0	0	0	265.714	105.318	2677.62	28.1452	598.121	52.5376	0.014092	108.614	27845.5	0.0462963	1.99691	0.340971	48000	352165	0.0271538	0.06707	0.00236233	0.359976	0.225068	0.00907284
1576	1	0	0	268.488	103.64	2470.34	29.4845	578.364	47.8774	0.019499	107.737	24634.4	0.604938	1.07099	29.7221	0	343360	0.0261947	0.0699585	0.00260045	0.631301	0.337593	0.0136895
1577	0	0	0	268.303	104.354	2322.08	30.9698	628.711	43.4034	0.017379	104.993	31250.3	0.929012	0.317901	3.20777	9000	299007	0.0253447	0.0731237	0.00286831	0.547127	0.27071	0.0155487
1578	0	0	0	266.885	104.325	2203.1	32.5178	613.048	40.1093	0.011326	110.694	23100.1	0.598765	0.604938	0.775416	65000	256113	0.024597	0.0765878	0.00317007	0.278883	0.198644	0.0160249
1579	0	0	0	265.5	104.082	2286.89	33.6986	657.452	38.0048	0.011818	107.17	24419.8	0.290123	0.429012	0.774568	33000	217589	0.0239458	0.0803752	0.00351055	0.400628	0.237655	0.0263923
1580	0	0	0	265.522	103.597	2486.42	34.2737	743.855	35.4669	0.005142	103.66	27840.2	0.271605	0.67284	0.658226	33015.1	182099	0.0233862	0.0845126	0.00389533	0.37007	0.223193	0.0344556
1581	0	0	0	266.185	102.779	2607.85	37.7254	852.989	34.4703	0.012901	113.273	20018.8	0.330247	0.12963	0.676878	65863.5	145245	0.022914	0.0890292	0.00433083	0.227391	0.201936	0.0545372
1582	0	0	0	267.621	102.624	2509.29	39.4636	851.031	31.8672	0.013443	100.454	19775.6	0.182099	0.135802	4.43537	105380	108577	0.0225261	0.0939566	0.00482453	0.102033	0.130057	0.0325577
1583	0	0	0	269.878	101.937	2259.99	37.4181	789.823	30.0884	0.016558	106.771	23422.5	1.59259	0.219136	11.8899	56000	58000	0.0222199	0.0993292	0.00538504	0.280455	0.213468	0.0862548
1584	1	1	0	271.694	101.951	2231.34	42.1763	843.492	29.3997	0.011593	115.742	33415.3	2.76235	0.324074	12.2516	1000	3000	0.0219936	0.105184	0.00602242	0.564595	0.323876	0.262688
1585	0	1	1	272.897	102.344	2195.52	44.9757	851.597	25.1172	0.023868	114.925	33415.3	2.78395	0.648148	28.415	1000	0	0.0218465	0.111561	0.00674832	0.569375	0.338611	0.266861
1586	0	0	0	272.792	103.108	2151.03	42.4718	804.651	22.8181	0.025311	112.985	22029.9	2.94444	0.740741	6.12573	20000	0	0.0217782	0.118502	0.00757627	0.466613	0.323392	0.218697
1587	0	0	0	271.402	105.231	2200.72	40.4701	814.244	20.7856	0.016486	107.378	25346.9	5.23457	1.38889	8.4067	47423.6	17464.2	0.0217894	0.126054	0.00852207	0.312608	0.253777	0.133153
1588	0	0	0	269.894	107.931	2188.32	47.1316	879.161	25.3218	0.054559	111.939	27578	6.79012	0.447531	6.311	26400.8	0	0.0218817	0.134264	0.00960407	0.393124	0.296111	0.204164
1589	0	0	0	269.469	109.484	2216.01	46.8243	887.83	33.9025	0.089399	114.647	28449.3	3.20679	0.29321	2.86764	16000	17000	0.0220575	0.143182	0.0108437	0.449894	0.333373	0.221351
1590	0	0	0	270.64	109.673	2166.35	38.9435	799.044	39.1983	0.032389	112.81	41081.8	1.6821	0.182099	15.5643	0	38910.2	0.02232	0.152862	0.0122659	0.576113	0.367012	0.203019
1591	0	0	0	271.255	109.604	2219.93	42.6186	857.762	52.5551	0.107734	113.639	36119.4	0.37037	0.0925926	2.28871	12000	63976.6	0.0226738	0.163356	0.0138997	0.494147	0.357966	0.166014
1592	0	0	0	270.762	110.47	2281.75	47.5816	916.762	56.3856	0.111346	117.431	23641.3	0.175926	0.0185185	2.43655	67000	27166.2	0.0231244	0.17472	0.0157792	0.227455	0.287996	0.170718
1593	0	0	0	268.874	113.058	2512.61	57.2138	1098.29	69.1455	0.122016	113.891	17866	0.632716	0.277778	0.174091	57775.4	27000	0.0236786	0.187008	0.017944	0.207883	0.300761	0.178418
1594	0	0	0	265.3	116.889	2248.03	59.7387	1027.32	84.9966	0.227831	113.367	24324.3	0.5	0.524691	0.318633	53000	30000	0.0243449	0.200276	0.0204402	0.222597	0.300098	0.159154
1595	0	0	0	263.021	120.247	1848.7	59.4096	846.284	87.065	0.772593	114.392	27234.6	0.666667	1.1358	2.72728	62968.2	0	0.0251333	0.214573	0.0233215	0.212515	0.306238	0.175044
1596	0	0	0	255.642	121.868	1843.47	60.6946	795.766	85.4141	0.180944	112.975	20550.9	0.283951	4.51543	1.34718	67268.1	0	0.0260556	0.229949	0.0266505	0.179757	0.305411	0.139852
1597	0	0	0	254.101	120.723	1843.43	62.9319	804.165	85.1277	0.263118	118.606	28743.2	0.401235	1.90123	1.61847	12530	9055.38	0.027126	0.246444	0.0304999	0.411723	0.436313	0.235816
1598	0	1	0	251.46	118.985	1763.34	63.5864	800.839	95.5785	0.104438	103.91	21698.5	0.990741	7.99074	9.6378	6000	0	0.0283611	0.264093	0.0349537	0.398892	0.438615	0.149807
1599	0	0	0	254.23	117.45	1586.6	69.5449	787.691	93.7828	0.099202	124.818	20509	0.0833333	7.78704	2.57639	46389.7	0	0.0297805	0.282921	0.040109	0.268811	0.44035	0.216415
1600	0	0	1	252.349	116.708	1540.14	77.311	816.569	108.847	0.328277	109.811	27458.6	0.311728	12.5031	7.87315	46872.2	0	0.0314073	0.302938	0.0460775	0.218951	0.394399	0.131199
1601	0	1	0	253.56	116.702	1895.66	69.8703	893.304	88.878	0.710472	110.771	27458.6	0.657407	13.4846	4.29057	9000	0	0.0332685	0.324141	0.052987	0.383409	0.53653	0.23257
1602	0	0	0	253.531	116.794	2254.15	66.1811	975.912	52.4907	0.29425	108.263	24110.6	0.194444	3.73457	2.07726	14212.7	11000	0.035396	0.346511	0.0609825	0.336209	0.536331	0.239961
1603	0	0	0	258.243	117.534	2180.62	73.059	1003.12	84.9768	0.2834	112.01	29666.5	0.20679	9.46914	5.60884	66610.8	0	0.0378271	0.370006	0.0702276	0.157765	0.462042	0.21234
1604	0	0	0	263.51	118.398	2162.16	74.0127	1040.34	88.2232	0.165525	106.184	31332.2	0.148148	11.7747	2.82909	101000	0	0.0406057	0.394564	0.0809044	0.0838319	0.403961	0.155088
1605	0	1	1	267.107	118.594	2221.18	75.0367	1095.91	77.6124	0.2318	110.548	22711.2	0.191358	3.43827	1.43915	46000	25238.9	0.0437833	0.420101	0.0932133	0.235769	0.603033	0.267503
1606	0	0	0	270.074	118.773	2390.03	76.2568	1192.35	81.2977	0.399272	101.908	29093.7	1.08333	13.3117	29.1752	0	0	0.0474205	0.446508	0.107371	0.432662	0.726468	0.382672
1607	0	1	1	270.917	119.206	2395.34	78.3845	1211.38	66.4638	0.316606	118.725	22708.2	2.47222	20.0123	9.23606	10000	11000	0.0515887	0.473654	0.123606	0.416722	0.791957	0.526041
1608	0	0	0	269.558	119.405	2284.36	80.8441	1174.12	93.6579	0.104969	117.164	22723.3	3.91975	17.8858	3.64009	66000	23086.8	0.0563713	0.501387	0.142152	0.181933	0.70312	0.368378
1609	0	0	0	266.728	120.288	2090.42	83.4243	1095.48	95.6605	0.050222	111.845	15910.7	1.3858	6.60802	0.405847	79605.3	2000	0.0618665	0.529533	0.163241	0.138736	0.682375	0.361587
1610	0	0	0	265.213	121.146	1803.88	87.0099	974.214	159.712	0.506417	112.149	28086.1	1.12346	3.28086	0.930163	39000	8000	0.0681892	0.557906	0.187085	0.301211	0.768714	0.450214
1611	0	0	0	264.719	121.721	1581.63	88.7607	842.521	193.179	0.754904	106.221	16362	3.24383	3.00309	10.5029	36000	0	0.0754736	0.586307	0.213864	0.339398	0.818659	0.442747
1612	0	0	0	265.72	121.449	1618.57	82.8223	612.161	126.714	0.734226	118.28	17016	0.095679	0.530864	1.25309	54561.9	39051.2	0.0838758	0.614532	0.243703	0.340766	0.860096	0.533366
1613	0	0	0	266.902	120.306	1732.8	77.9138	449.546	182.046	0.645897	100.618	17890.1	9.99383	14.4012	5.75035	83000	7000	0.0935765	0.642377	0.276648	0.239948	0.846863	0.402215
1614	0	1	0	271.145	119.963	1799.23	78.5523	493.142	88.1424	0.286668	100.886	25328.5	28.9599	49.1235	18.1309	27000	0	0.104783	0.669645	0.312644	0.520696	0.932465	0.582558
1615	0	1	1	273.206	120.134	1835.59	80.8234	606.524	44.4927	0.199676	104.772	20039.9	30.5926	43.4167	69.407	0	0	0.117732	0.696149	0.351513	0.683125	0.959312	0.767937
1616	0	1	1	273.813	119.186	1670.47	78.6118	534.651	13.7759	0.136132	110.139	19469.8	36.3271	22.9059	29.1858	8000	0	0.132688	0.721722	0.392939	0.673287	0.956816	0.841302
1617	0	1	1	272.276	118.853	1705.14	79.8071	577.674	42.4881	0.330172	122.784	21112.8	34.6759	20.7685	40.8207	0	0	0.149942	0.746216	0.436463	0.749259	0.968954	0.932013
1618	0	1	1	271.542	121.484	1809.84	82.6011	683.036	62.728	0.337267	107.007	21378.5	21.8549	10.0895	24.0572	27000	0	0.169809	0.76951	0.481496	0.573556	0.948671	0.912563
1619	0	1	1	269.93	127.08	1713.98	86.1054	747.317	84.3096	0.340091	113.287	21378.5	14.4074	33.2963	29.1805	0	0	0.192613	0.791508	0.527336	0.723778	0.970163	0.958347
1620	0	1	1	269.43	131.762	1654.68	85.259	794.141	67.4927	0.344811	111.733	21198.8	16.4506	51.9383	21.4629	26000	0	0.218676	0.812143	0.573217	0.614064	0.967578	0.959606
1621	0	1	1	270.74	126.635	1526.32	83.1692	809.472	39.589	0.263155	109.742	25137.4	6.37654	50.2562	40.6917	52000	0	0.248288	0.831372	0.61835	0.52662	0.95921	0.963811
1622	0	1	1	270.268	122.439	1370.51	93.0774	796.17	63.8952	0.381318	115.63	21702	10.0154	72.0988	10.6564	41000	0	0.28168	0.84918	0.661982	0.612596	0.97144	0.975755
1623	0	1	1	254.615	137.533	1077.88	103.525	656.338	315.823	2.8057	131.252	40844.8	15.8426	75.2994	18.9826	37589.9	0	0.318977	0.865574	0.703445	0.699132	0.975916	0.988158
1624	0	1	1	263.008	144.07	1127.39	111.633	730.985	217.898	2.61998	104.634	40844.8	35.3704	58.8457	48.1969	18000	0	0.360153	0.880581	0.742195	0.768268	0.974873	0.984567
1625	1	1	1	267.771	144.162	1034	111.951	672.382	206.936	2.98919	109.062	23710.9	50.9846	38.1852	89.916	0	0	0.404983	0.894245	0.777833	0.890207	0.985603	0.992515
1626	1	1	0	266.631	132.536	898.352	115.662	427.424	153.364	1.86233	108.702	19828	46.7809	43.4537	25.525	6000	0	0.453003	0.906624	0.81012	0.901233	0.985142	0.991613
1627	1	1	1	261.192	113.297	1025.64	106.076	170.941	145.27	1.47724	94.9688	19828	36.6314	41.3315	85.5137	0	0	0.503489	0.917787	0.838962	0.941545	0.986187	0.987886
1628	1	1	1	262.851	96.8187	1131.09	101.052	135.279	54.4311	0.463883	74.1106	19319.7	24.2812	49.2993	189.254	0	0	0.555478	0.927807	0.864395	0.956641	0.985945	0.978365
1629	1	1	1	262.927	86.9777	1420.7	91.1173	241	7.89109	0.016486	78.9924	31103.1	14.6359	4.97199	9625.91	0	0	0.607815	0.936765	0.88656	1	1	0.999952
1630	0	0	0	222.811	168.764	62.748	142.236	0	155.656	0.121671	145.215	3628.47	11.1331	0	28.4156	34000	0	0.234125	0.0583504	0.000187638	0.568262	0.272685	0.170586
1631	0	0	0	231.556	155.078	225.601	126.285	0.937758	310.097	2.83218	132.267	22298.5	81.6499	2.18884	17.3661	30610.5	0	0.217234	0.0562586	0.000198556	0.613161	0.262695	0.0857222
1632	1	1	0	236.164	141.6	722.869	113.757	12.387	486.101	5.55222	110.873	34172.6	59.5123	19.8858	10.1149	23323.8	0	0.201381	0.0543929	0.000210425	0.633108	0.275754	0.0637766
1633	0	0	0	217.426	135.166	1287.04	98.6912	278.97	1161.17	12.1297	118.484	25052.2	45.1019	33.8302	24.2705	12000	0	0.186552	0.0527355	0.000223339	0.682177	0.377614	0.098231
1634	0	0	0	181.005	128.498	1000.85	64.1243	210.956	1951.25	12.555	115.647	24554.2	59.6173	28.4475	85.6203	0	0	0.172722	0.0512707	0.000237401	0.764418	0.274286	0.0178797
1635	0	0	0	187.012	129.796	1800.84	18.2316	447.972	1715.42	13.9004	100.474	19854.9	5.37963	8.97222	14.1087	0	0	0.159858	0.049985	0.000252727	0.699463	0.229799	0.0428127
1636	0	0	0	213.902	130.286	2650.11	14.2726	716.263	1137.04	10.2449	109.284	29336.2	2.79321	2.97222	2.94689	39000	3000	0.147924	0.0488663	0.000269447	0.491086	0.193837	0.115733
1637	0	0	0	248.39	118.243	2592.82	11.898	628.587	475.315	4.25939	102.044	20715.4	0.91358	4.66975	1.72793	94000	52478.6	0.136877	0.0479043	0.000287705	0.268912	0.144058	0.0543626
1638	0	0	0	261.291	112.984	2483.72	11.5565	566.306	377.544	2.54961	96.8139	41724.3	1.08025	2.92593	1.05947	108784	67720	0.126672	0.0470901	0.000307661	0.234603	0.105259	0.034212
1639	0	0	0	264.851	111.385	2292.09	12.4963	497.214	193.786	0.083576	96.4765	41724.3	0.117284	0.694444	0.596264	101139	91082.4	0.117261	0.0464161	0.000329495	0.255318	0.0998886	0.025256
1640	0	0	0	263.163	111.868	2130.37	13.8621	463.218	184.998	0.06448	106.762	52020.4	0.111111	0.574074	1.32548	98000	100000	0.108596	0.0458759	0.000353409	0.279632	0.101669	0.0323782
1641	0	0	0	261.343	114.109	2088.63	16.391	478.336	177.637	0.057219	101.069	38104.1	0.0277778	4.66975	0.86487	103092	103846	0.100631	0.0454645	0.000379627	0.225704	0.101721	0.0233183
1642	1	0	0	260.157	117.308	2169.9	19.4057	495.314	155.239	0.052518	100.308	27675.7	0	2.4321	0.776624	131712	129958	0.0933164	0.0451776	0.000408401	0.124318	0.0852743	0.0154563
1643	0	0	0	261.234	117.681	2425.75	15.8822	535.885	141.539	0.04166	106.97	32129.5	0.058642	0.160494	1.31136	99624.3	123045	0.0866076	0.0450121	0.000440017	0.224508	0.121468	0.0329981
1644	0	1	0	262.747	116.914	2630.85	13.5268	547.264	129.906	0.05732	109.42	28317.6	0.830247	0.0895062	1.3949	51088.2	90471	0.08046	0.0449658	0.00047479	0.449656	0.203449	0.0802336
1645	0	0	0	262.754	116.059	2660.55	17.0763	518.832	122.273	0.026163	101.701	22838.6	0	0.231481	12.6806	33000	83000	0.0748314	0.0450375	0.00051308	0.51972	0.233418	0.0765453
1646	1	0	0	264.039	113.357	2715.99	19.3924	513.467	111.715	0.026457	106.521	37420.2	1.00309	1.81173	55.7277	4000	85375.6	0.0696816	0.0452266	0.00055529	0.693853	0.295893	0.116552
1647	0	0	0	261.46	113.005	2739.54	21.2757	502.803	103.261	0.013501	111.876	26874.5	0.00617284	0.157407	5.39808	15524.2	90426.8	0.064973	0.0455338	0.000601872	0.608356	0.281896	0.119119
1648	0	0	0	259.841	112.957	2746.81	22.7051	492.126	100.903	0.009532	101.311	19830.7	0	0.0277778	1.27601	71112.6	36674.2	0.0606702	0.0459602	0.00065334	0.287553	0.171795	0.0795391
1649	0	0	0	259.098	112.481	2708.63	22.0602	493.3	100.427	0.006351	103.978	22121	0.00308642	0.0462963	1.05542	125000	1000	0.0567403	0.0465081	0.000710271	0.11568	0.108392	0.0731062
1650	0	0	0	258.946	111.91	2657.44	20.3797	519.686	98.8686	0.014529	104.009	27203.9	0.432099	0.197531	2.20881	70000	0	0.0531527	0.0471806	0.000773319	0.285512	0.160101	0.111079
1651	0	1	0	258.67	111.727	2684.65	20.3328	559.424	92.4206	0.018099	102.173	27203.9	0.666667	0.135802	2.411	14000	20223.7	0.0498792	0.0479815	0.000843224	0.542069	0.237998	0.139191
1652	1	0	0	258.79	111.571	2749.45	22.0726	570.779	88.5186	0.01297	104.993	25414.9	0.895062	0.580247	3.19502	0	9000	0.0468939	0.0489158	0.000920822	0.612175	0.278817	0.188985
1653	0	1	1	257.985	111.326	2736.16	24.1517	542.094	90.1294	0.043929	103.528	25736.3	0.509259	0.268519	20.6325	0	14212.7	0.0441727	0.0499893	0.00100706	0.613641	0.283318	0.173097
1654	1	0	0	257.661	110.168	2546.28	26.641	498.674	79.4621	0.056767	114.882	25736.3	1.14506	0.197531	3.81031	38000	67601.8	0.041694	0.0512087	0.00110303	0.439621	0.233237	0.115385
1655	0	0	0	255.183	109.747	2593.68	27.2158	515.346	83.2766	0.090202	113.928	29600.3	1.00926	0.259259	0.06319	93000	118811	0.0394377	0.052582	0.00120994	0.184375	0.139138	0.0460803
1656	0	0	0	255.368	109.376	2652.51	26.2435	539.655	82.8164	0.063198	101.27	21307.1	1.65741	0.570988	0.018471	107564	167344	0.0373856	0.0541181	0.00132919	0.123435	0.11441	0.0169789
1657	0	0	0	257.034	109.066	2662.66	25.5743	548.607	80.6186	0.065471	105.684	39119.4	1.75309	0.533951	0.041298	101000	196000	0.0355214	0.0558272	0.00146238	0.147381	0.111044	0.0171333
1658	0	0	0	258.583	108.622	2704.56	26.6881	552.238	85.872	0.041557	112.549	29121.9	1.3642	0.191358	0.197742	102961	197345	0.03383	0.0577207	0.0016113	0.153914	0.135097	0.0224381
1659	0	0	0	259.197	108.39	2769.58	28.8678	552.142	89.7469	0.056971	111.026	25404.6	2.03704	0.314815	0.046266	126400	211322	0.032298	0.0598115	0.00177802	0.0978594	0.116414	0.0158228
1660	0	0	0	261.609	107.714	2819.16	31.2201	544.661	67.8805	0.055002	112.432	27042.6	1.23148	0.447531	0.075031	141057	237428	0.0309132	0.0621137	0.0019649	0.0760922	0.109386	0.0128263
1661	0	0	0	263.047	107.308	2771.75	32.2186	537.163	75.7695	0.105156	111.388	23756.2	0.364198	4.2716	0.047136	113217	272976	0.0296647	0.0646432	0.00217464	0.129899	0.148692	0.0113353
1662	0	0	0	265.668	106.081	2597.84	32.2799	520.001	72.7339	0.105617	106.493	27845.5	0.228395	9.12037	0.319598	67178.9	314535	0.0285428	0.0674175	0.00241032	0.281112	0.205708	0.0090856
1663	0	1	0	267.065	104.808	2424.33	33.1944	482.918	65.6847	0.122011	118.917	20347.7	1.16358	2.53395	0.243474	47000	310498	0.0275389	0.0704558	0.00267548	0.418233	0.28409	0.017367
1664	1	0	0	266.131	104.532	2271.68	34.8449	512.442	50.4918	0.033168	106.754	31250.3	0.0123457	0.484568	0.245148	47853.9	266835	0.0266454	0.0737794	0.00297417	0.363672	0.213965	0.0148195
1665	0	1	0	265.144	104.445	2109.29	37.1757	547.308	43.7282	0.017198	106.577	21139.8	0.91358	0.552469	1.07141	56000	220411	0.0258554	0.0774116	0.00331106	0.308764	0.20762	0.0186743
1666	0	0	0	264.272	104.719	2202.79	38.6034	619.935	39.7328	0.013945	105.744	27818.1	0.567901	0.490741	27.1072	0	177722	0.0251633	0.0813777	0.00369148	0.577882	0.29927	0.0445936
1667	0	1	0	263.653	104.524	2382.51	38.7458	758.862	37.6331	0.00632	112.952	25669.6	0.524691	0.126543	3.76307	1000	138683	0.024564	0.0857056	0.00412159	0.54417	0.301713	0.0848453
1668	0	0	0	265.428	103.805	2544.34	40.0613	874.67	37.3432	0.007147	107.168	25776.4	0.82716	0.0432099	1.99492	57000	103238	0.0240535	0.0904256	0.00460847	0.240722	0.187266	0.0641621
1669	1	0	0	267.64	103.314	2515.56	39.2698	855.428	35.3175	0.009607	111.024	41547.5	1.58025	0.175926	11.5452	113000	66400.3	0.0236283	0.0955702	0.00516028	0.100658	0.115525	0.0644538
1670	0	0	0	268.521	103.366	2322.75	34.2119	779.468	35.8113	0.046372	113.118	24273	0.725309	0.0648148	4.28558	78492	29832.9	0.0232858	0.101175	0.0057864	0.207502	0.191473	0.11554
1671	0	0	0	269.616	104.042	2260.77	37.7613	811.875	34.8319	0.078015	107.664	23449.7	0.197531	0.00925926	0.50739	55009.1	0	0.0230242	0.107278	0.00649769	0.277287	0.218952	0.14559
1672	0	0	0	270.861	105.118	2191.44	39.5678	804.815	35.9723	0.19971	108.954	27635.5	0.521605	0.101852	4.90948	55009.1	0	0.0228423	0.113921	0.00730666	0.285763	0.226123	0.154455
1673	0	0	0	270.848	106.945	2116.38	36.9169	749.855	51.6387	0.350215	112.339	27089.6	1.20679	0.00925926	0.937186	76000	17464.2	0.0227397	0.121146	0.00822777	0.223476	0.212848	0.127519
1674	1	0	0	270.386	109.113	2150.98	36.2048	753.796	43.6274	0.232347	108.35	21868.8	1.13272	0.0679012	3.09501	87321.2	54083.3	0.0227169	0.129	0.0092777	0.177187	0.202515	0.0783646
1675	0	1	0	269.71	111.451	2242.33	41.1562	827.609	59.5997	0.205571	114.654	27578	1.12346	0.157407	11.4212	75000	54000	0.0227751	0.137532	0.0104758	0.215457	0.231871	0.112902
1676	1	0	0	269.185	113.251	2271.48	44.8571	869.375	72.7602	0.155255	116.346	21713.5	0.524691	0	1.24351	62936.5	57939.6	0.0229162	0.146792	0.0118443	0.24781	0.26995	0.128759
1677	0	0	0	269.664	114.183	2237.22	45.6071	886.062	70.3203	0.222084	117.09	36160.3	0.253086	0.0339506	0.571178	44000	48846.7	0.0231433	0.156833	0.013409	0.327419	0.287784	0.166846
1678	0	0	0	269.757	114.888	2258.98	48.5966	937.588	85.0127	0.267052	116.293	23461.5	0.209877	0	0.989667	45607	18000	0.0234603	0.167709	0.0151997	0.306208	0.317886	0.204641
1679	0	0	0	268.727	115.898	2317.06	48.8489	953.583	90.3056	0.206493	122.747	23758.1	0.00308642	0.00617284	0.262906	78000	3000	0.0238722	0.179475	0.0172508	0.189662	0.280299	0.225604
1680	0	0	0	268.286	117.139	2296.43	51.8636	969.453	93.5743	0.125179	112.868	23007.8	0.0123457	7.20062	0.394073	23000	0	0.0243853	0.192183	0.019602	0.387666	0.390997	0.242137
1681	0	0	0	268.708	119.042	2088.4	52.9672	894.056	70.2158	0.31512	100.856	22210.1	1.49383	16.466	27.5209	0	0	0.0250072	0.205886	0.0222992	0.501269	0.462985	0.191171
1682	0	1	0	266.088	122.007	1943.85	53.9669	824.024	92.1997	0.578251	123.303	26178.5	0.324074	8.45679	5.34156	34000	0	0.025747	0.220633	0.0253951	0.384257	0.444763	0.292983
1683	0	0	0	257.671	124.079	1846.18	58.7144	784.186	110.35	0.407427	115.387	22914.4	0.311728	8.57716	7.31695	67000	0	0.0266156	0.236469	0.0289502	0.199652	0.339576	0.160016
1684	0	1	0	252.458	124.18	1817.68	62.1669	816.496	132.791	0.564892	117.464	20867	0.580247	4.90741	4.48088	11000	0	0.0276259	0.25343	0.0330342	0.41694	0.470886	0.242522
1685	0	0	0	249.779	123.366	1732.04	62.1692	791.191	119.381	0.231136	102.428	26704.2	0.225309	7.41049	2.14662	0	0	0.028793	0.271548	0.0377264	0.422041	0.439557	0.151669
1686	0	0	0	252.328	122.096	1593	64.7201	754.747	90.5698	0.371675	112.214	23940.8	0.0339506	2.30556	0.904366	46000	7000	0.0301347	0.290838	0.0431174	0.247333	0.398041	0.151837
1687	1	0	0	250.789	121.208	1572.03	69.1071	766.753	85.9184	0.513213	106.405	24044.9	0.037037	0.222222	0.163638	79630.4	15811.4	0.0316721	0.311307	0.0493096	0.124468	0.318464	0.0932448
1688	0	0	0	247.696	120.691	1917.37	65.8579	874.819	95.6633	0.246664	117.451	21641.5	0.00617284	0.0709877	0.240598	65000	23259.4	0.0334297	0.332942	0.0564187	0.162873	0.403853	0.160493
1689	0	0	0	245.912	120.672	2310.09	63.7994	992.401	99.6771	0.108758	110.251	24108.6	0	0.259259	0.11611	65924.2	9000	0.0354363	0.355715	0.064574	0.135407	0.393757	0.16707
1690	0	1	0	252.231	120.452	2159.3	71.6774	1009.16	98.6477	0.188335	111.678	26952	0.0185185	0.42284	0.425515	92633.7	10630.1	0.0377255	0.379576	0.0739185	0.088214	0.375712	0.15683
1691	0	0	0	258.699	120.07	2047.66	75.4545	1009.26	118.542	0.252117	105.034	22651.6	0.382716	6.09259	5.40433	101710	0	0.040337	0.404454	0.0846095	0.0780922	0.408198	0.138153
1692	0	0	0	266.548	119.644	2131.97	75.752	1062.31	121.173	0.29106	114.172	21320.3	0.682099	15.4815	4.62711	47539.5	0	0.0433171	0.430256	0.0968165	0.246313	0.64981	0.315698
1693	1	1	1	270.373	118.653	2351.35	76.6477	1179.38	87.6825	0.385647	105.346	22093.4	2.55247	12.9846	17.0167	12000	0	0.04672	0.456864	0.11072	0.378767	0.734539	0.386024
1694	0	0	0	271.038	119.275	2333.33	79.1706	1193.53	89.2088	0.23605	114.032	24683	3.54012	17.2006	9.0172	15620.5	15000	0.0506094	0.48414	0.126506	0.380886	0.773571	0.44982
1695	0	1	1	268.894	120.914	2217.77	82.2698	1156.42	99.6336	0.053715	115.919	26884.2	3.05556	9.75617	7.74546	46861.5	62393.9	0.0550601	0.511924	0.144364	0.246362	0.728165	0.322568
1696	0	0	0	266.003	123.507	2003.71	85.4181	1065.45	114.521	0.230707	113.601	20978.9	0.641975	3.73148	0.480878	93230.9	58000	0.0601592	0.540042	0.164475	0.110336	0.658335	0.249273
1697	0	1	0	263.866	126.425	1700.27	88.7514	919.886	180.968	0.468082	115.806	21871.8	2.40741	4.82716	2.06152	93214.8	13152.9	0.0660089	0.568304	0.187004	0.128431	0.705862	0.343254
1698	0	1	1	263.552	128.374	1477.39	89.9444	597.133	148.988	0.615911	110.531	52091	1.84259	29.0216	3.87113	92000	0	0.0727284	0.59651	0.212088	0.161351	0.73684	0.34249
1699	0	0	0	260.871	127.981	1478.62	84.9771	272.167	198.184	0.911243	113.215	20735.4	0.395062	6.57407	1.88075	100722	35000	0.0804563	0.624462	0.239818	0.190439	0.824294	0.344709
1700	0	1	1	264.427	125.885	1589.32	80.178	250.765	118.116	0.650364	104.741	20961.7	4.41358	41.4198	6.29782	84172.4	15000	0.0893531	0.651959	0.270229	0.25508	0.887788	0.394854
1701	0	1	0	269.733	123.705	1689.52	79.2438	308.19	76.1556	0.210602	99.1428	22411.2	22.9907	58.5679	18.3434	30413.8	0	0.0996035	0.678813	0.303276	0.523924	0.943809	0.530933
1702	0	1	1	272.485	125.253	1620.84	85.1701	418.372	56.5669	0.237392	105.307	21557	12.537	71.5988	19.6233	14000	0	0.111418	0.704848	0.338826	0.615418	0.963167	0.709987
1703	0	1	1	273.924	126.364	1641.37	86.7141	483.517	26.1277	0.138339	106.178	34431.5	22.3333	48.8549	48.9843	0	0	0.125035	0.729905	0.376645	0.700271	0.964115	0.816457
1704	0	1	1	272.895	128.615	1599.58	84.4441	513.278	37.8938	0.160802	121.16	23154.4	26.3302	45.8241	35.4058	0	0	0.140719	0.75385	0.416395	0.740705	0.975036	0.914301
1705	0	1	0	271.689	133.112	1635.37	85.8701	563.555	87.1811	0.375148	112.939	20253.4	15.4753	15.9722	20.2906	3000	0	0.158758	0.776573	0.457635	0.711823	0.968372	0.931655
1706	0	1	1	270.949	140.256	1632.21	88.3568	574.515	92.9342	0.211738	112.079	22046.3	10.1296	11.0278	8.1728	5000	0	0.179458	0.79799	0.49984	0.709963	0.968536	0.953286
1707	1	1	1	271.44	149.314	1711.9	87.5158	487.852	75.0025	0.445238	103.203	20211.9	8.20679	46.2593	38.5935	26476.4	0	0.203129	0.818043	0.54242	0.650867	0.975452	0.948576
1708	0	1	1	269.948	151.454	1681.38	87.8384	586.617	91.5497	0.270676	116.159	30583.5	11.8272	53.1173	29.5469	0	0	0.230072	0.836702	0.584753	0.79169	0.982504	0.979923
1709	1	1	1	269.521	151.221	1518.77	94.104	604.411	110.41	0.47568	113.245	22063.7	16.2963	63.1728	27.6784	0	0	0.260546	0.853958	0.626223	0.802191	0.98509	0.98139
1710	0	1	1	262.744	149.365	1093.72	105.04	556.466	209.323	1.21874	130.545	24859.3	20.0957	75.287	4.74079	19000	0	0.294743	0.869826	0.666252	0.773833	0.985244	0.987388
1711	0	1	1	235.001	142.998	1134.26	104.9	669.573	527.5	2.84095	111.185	24270.3	20.108	59.9938	68.6171	5000	0	0.332738	0.884337	0.704333	0.772151	0.976132	0.970999
1712	1	1	1	269.111	140.437	870.227	112.405	544.458	169.471	0.766912	114.656	44156	64.4475	30.2593	33.3583	11000	0	0.374452	0.89754	0.740056	0.852291	0.97684	0.985293
1713	1	1	1	257.982	128.516	692.436	113.653	227.467	263.821	1.5588	115.496	29998.3	80.3735	17.5895	8.26648	27313	0	0.4196	0.909495	0.773117	0.849942	0.975787	0.980184
1714	1	1	1	260.01	114.578	765.313	109.328	97.0164	179.119	1.07662	107.127	22450.7	54.2346	33.4815	29.9024	8000	0	0.467667	0.92027	0.80333	0.922702	0.98415	0.984032
1715	1	1	1	250.696	103.317	1097.09	96.6314	135.993	224.684	3.12808	106.453	31103.1	41.7747	33.4506	96.7638	6000	0	0.517894	0.929941	0.830614	0.944815	0.985575	0.9903
1716	1	1	1	261.024	97.1719	1192.86	97.1445	145.233	52.772	0.466125	84.6061	36510.6	15.2554	69.6985	656.675	4000	0	0.569304	0.938587	0.854983	0.986145	0.995078	0.987332
1717	0	0	0	265.818	102.091	1205.29	100.26	128.162	7.34104	0.008687	56.3517	13204.6	3.89016	54.7483	129.698	32000	0	0.620758	0.946287	0.876531	0.921688	0.978969	0.960216
1718	0	0	0	221.877	176.357	37.4418	137.176	0	76.4832	0.333209	145.836	25237.7	10.0793	0	32.1347	0	0	0.228206	0.0535342	0.00010892	0.718604	0.295436	0.255665
1719	1	0	0	221.785	171	133.118	157.442	0.080791	369.652	2.92048	106.885	28228.6	87.7531	0.0895062	34.0967	13000	0	0.212481	0.0518015	0.000118253	0.544387	0.19752	0.0344803
1720	1	1	0	241.483	166.089	288.71	174.82	1.0935	260.184	2.19704	115.83	34172.6	81.9907	15.2037	40.176	14764.8	0	0.197676	0.0502633	0.00012851	0.588503	0.279867	0.0664668
1721	0	0	0	213.293	146.286	804.29	118.029	80.4667	1233.2	13.9829	119.87	44030.4	71.0463	16.2901	26.7756	0	0	0.18378	0.0489052	0.000139794	0.737485	0.361595	0.099643
1722	0	0	0	168.123	134.965	1058.22	65.3734	107.236	2217.88	15.2511	108.865	18493.3	44.1914	9.89198	19.9021	30000	0	0.170774	0.0477146	0.000152216	0.580153	0.184049	0.0119176
1723	0	0	0	189.11	134.303	1593.67	25.3031	327.31	1781.96	10.4705	103.61	35131.5	1.39815	1.09259	4.11502	24000	6000	0.158631	0.0466805	0.000165904	0.620775	0.14277	0.0221787
1724	0	0	0	234.821	126.348	2520.87	13.6195	594.088	722.222	7.21413	106.035	29336.2	0.929012	0.858025	2.63476	45793	32140.3	0.147321	0.0457934	0.000181	0.507453	0.202213	0.10567
1725	0	0	0	254.886	114.981	2661.19	11.2299	609.044	494.286	4.10163	105.065	20715.4	0.518519	1.47531	4.07146	66843.1	66242	0.13681	0.0450451	0.000197661	0.441552	0.199456	0.0728814
1726	0	0	0	265.003	111.203	2501.02	12.2486	547.674	288.604	2.18784	92.8334	39650.6	0.558642	0.697531	2.10016	110941	101000	0.127059	0.0444287	0.000216066	0.223855	0.102249	0.0245242
1727	1	0	0	266.345	110.487	2338.39	14.8531	485.272	174.536	0.077043	107.437	41205.3	0.527778	1.75309	1.42559	142000	105948	0.118031	0.0439383	0.000236414	0.144132	0.0832357	0.0249635
1728	0	0	0	265.12	110.776	2179.47	16.4395	443.399	163.581	0.074795	104.034	52020.4	0.237654	2.35802	0.995919	146997	126004	0.109684	0.0435694	0.000258932	0.122068	0.0667792	0.0162903
1729	0	0	0	264.223	111.861	2073.19	18.1864	464.91	161.462	0.049915	104.963	31922.2	0.00617284	5.19753	1.45607	156311	126000	0.101979	0.0433181	0.00028387	0.0955991	0.0733453	0.0145644
1730	0	0	0	264.153	115.1	2120.69	20.1096	473.571	143.725	0.048658	106.943	31922.2	0.0339506	0.296296	0.786793	139946	136693	0.0948742	0.0431816	0.000311512	0.123904	0.0856266	0.0182065
1731	0	0	0	265.021	117.52	2300.95	20.7404	484.654	130.859	0.040329	108.19	29298.5	0.299383	0.234568	0.835459	86539	91181.1	0.0883309	0.0431579	0.00034218	0.295874	0.149049	0.0508394
1732	0	0	0	266.101	118.311	2426.09	21.0638	436.042	123.158	0.031146	109.449	25706.3	0.42284	0.478395	2.63706	39000	44553.3	0.0823108	0.0432461	0.000376232	0.542614	0.24491	0.124125
1733	0	1	0	265.638	118.323	2466.92	20.2619	449.273	115.875	0.01059	106.856	35400.6	0.179012	1.16975	9.49686	0	27000	0.0767768	0.0434459	0.000414074	0.715514	0.293959	0.177263
1734	0	1	0	264.386	116.646	2574.71	24.8508	430.229	109.757	0.017829	124.308	32196.3	0.429012	1.86111	4.78195	18000	32202.5	0.0716938	0.0437578	0.000456166	0.660812	0.318495	0.260405
1735	0	0	0	261.089	115.772	2592.42	25.4949	429.434	101.495	0.011687	104.386	22230.5	0	0.20679	2.4605	60876.9	42426.4	0.0670283	0.0441831	0.000503025	0.363526	0.194857	0.0895535
1736	0	0	0	259.804	115.396	2590.1	25.3158	430.137	98.8559	0.010606	97.3407	23151.5	0.169753	0.0462963	0.833169	92314.7	33000	0.062749	0.0447242	0.000555236	0.205925	0.134785	0.0567797
1737	0	0	0	259.173	115.095	2553.73	23.3819	444.184	97.7057	0.020141	109.4	17993	0.364198	0.0185185	0.474815	131552	0	0.0588261	0.0453839	0.000613461	0.112725	0.114481	0.0812581
1738	0	0	0	258.541	114.932	2475.13	20.3582	483.18	96.5311	0.023673	103.771	25900.1	0.820988	0.0216049	0.527491	81123.4	0	0.055232	0.0461662	0.000678448	0.245896	0.144736	0.0951219
1739	0	0	0	257.822	115.03	2439.14	19.026	508.36	93.6435	0.013958	105.657	21425.2	0.317901	0.095679	0.167763	43324.4	0	0.0519412	0.0470757	0.000751047	0.411764	0.202455	0.133658
1740	0	0	0	257.453	115.31	2617.91	24.4819	510.425	90.5678	0.033522	106.205	27760.6	1.23148	0.756173	3.63596	21023.8	0	0.0489297	0.048118	0.000832218	0.514327	0.239251	0.172602
1741	0	0	0	257.069	115.412	2680.71	29.589	488.739	76.1638	0.060937	105.036	23661.8	0.598765	0.132716	11.9715	9000	11000	0.0461756	0.0492997	0.000923054	0.566197	0.276098	0.176195
1742	0	0	0	256.168	114.157	2639.36	30.8624	475.112	82.8429	0.014341	114.54	17785.5	0.533951	0.320988	2.62968	39051.2	67000	0.0436586	0.0506283	0.00102479	0.426572	0.250894	0.11935
1743	0	0	0	255.156	113.278	2651.83	31.509	479.464	86.0195	0.022606	110.126	18764.5	1.12346	0.0709877	0.033378	93434.5	122000	0.0413601	0.0521125	0.00113884	0.178507	0.152552	0.0407301
1744	0	0	0	256.174	112.319	2628.14	30.8178	483.225	85.9237	0.017186	102.009	25132.8	1.0679	0.179012	0.01656	149272	144069	0.039263	0.0537619	0.0012668	0.0586001	0.0811835	0.0152935
1745	0	0	0	257.587	111.355	2597.67	30.1203	481.877	83.2655	0.011813	112.279	18347.7	1.55556	0.265432	0.065408	156000	140000	0.0373519	0.0555876	0.00141049	0.0585658	0.0952326	0.0220587
1746	0	0	0	258.998	110.225	2614.96	31.1345	460.619	76.4266	0.025115	102.949	33022.3	1.26543	0.385802	0.048623	157277	141877	0.0356126	0.0576017	0.00157198	0.0528463	0.0759568	0.0155406
1747	0	0	0	260.881	109.408	2667.19	33.7113	434.146	68.6585	0.027713	112.491	25404.6	0.802469	0.148148	0.181474	173528	160751	0.0340322	0.0598178	0.00175363	0.0436533	0.0857038	0.0175947
1748	0	0	0	262.231	109.039	2717.3	35.8203	439.504	70.8209	0.044454	125.736	25900	0.654321	0.333333	0.092081	188905	193794	0.0325991	0.0622511	0.00195815	0.0371092	0.0918702	0.020048
1749	0	0	0	263.432	108.69	2704.38	36.226	476.973	92.9062	0.063953	102.754	21279.8	0.376543	0.830247	0.004368	144959	236008	0.0313028	0.0649182	0.00218859	0.0684345	0.10617	0.00831325
1750	1	1	0	264.998	107.91	2621.66	36.1927	471.41	85.0613	0.113686	111.483	27576	0.290123	0.987654	0.022603	112730	278469	0.030134	0.0678375	0.00244846	0.140248	0.149982	0.0105876
1751	0	0	0	265.386	107.277	2518.92	36.6271	451.025	82.2325	0.185799	105.12	20347.7	0.290123	1.09877	0.01687	102000	276000	0.0290841	0.0710293	0.00274178	0.161532	0.164586	0.00897954
1752	0	1	0	265.219	106.558	2434.49	37.6808	477.687	60.8102	0.056118	107.281	20299.1	0.570988	2.07716	0.128592	102396	232607	0.0281457	0.0745157	0.00307311	0.156569	0.164033	0.0135374
1753	0	0	0	264.27	106.226	2363.88	39.0251	545.349	46.1915	0.028103	101.67	23760.2	0.910494	8.93827	0.393939	60539.2	189636	0.0273123	0.0783211	0.00344769	0.27334	0.204432	0.0212257
1754	0	0	0	263.311	105.959	2338.09	40.2014	708.738	38.3811	0.012157	112.732	25123.4	0.151235	2.3642	0.48784	23000	143122	0.0265781	0.0824719	0.00387151	0.437307	0.262988	0.0663685
1755	0	0	0	262.835	105.671	2398.58	40.1856	839.196	39.2557	0.010542	103.843	33234.9	0.114198	1.14506	0.317086	23021.7	98716.8	0.0259382	0.0869969	0.00435144	0.380473	0.210204	0.0710847
1756	0	0	0	264.649	105.42	2476.21	37.6859	851.637	39.2325	0.010139	107.067	23991.8	1.00926	0.308642	0.652624	61465.4	60108.2	0.0253884	0.0919276	0.00489531	0.228919	0.183692	0.085026
1757	0	0	0	265.979	105.414	2522.39	36.0686	866.599	41.1814	0.175899	109.535	38543	0.975309	0.314815	0.692433	115317	24041.6	0.0249253	0.0972978	0.00551213	0.0920651	0.111688	0.0859271
1758	0	0	0	267.122	105.87	2551.78	38.0757	907.662	70.6918	0.350389	103.252	25279.4	0.141975	0.0277778	0.064105	116000	0	0.0245462	0.103144	0.00621221	0.0838894	0.120395	0.0860451
1759	0	0	0	268.569	107.058	2437.18	39.685	893.01	66.8429	0.382544	104.568	25279.4	0.453704	0.0524691	0.074511	110005	0	0.0242491	0.109505	0.00700736	0.097536	0.134432	0.0939309
1760	0	0	0	269.472	109.197	2284.85	39.2992	837.586	59.2528	0.447614	112.136	25778.2	0.719136	0.0123457	0.277046	110005	5000	0.0240328	0.116424	0.00791114	0.111839	0.155871	0.11603
1761	0	0	0	269.921	111.76	2136.19	35.1944	745.168	49.3664	0.397128	111.489	29361.5	1.27469	0.0339506	1.3895	123434	42011.9	0.0238966	0.123943	0.00893907	0.0961146	0.145176	0.0737771
1762	0	0	0	269.671	114.546	2117.35	34.9686	729.342	49.9492	0.413255	111.375	23973.7	0.216049	0.0771605	6.73148	137877	89000	0.0238408	0.132112	0.010109	0.0744514	0.143743	0.0457729
1763	0	0	0	268.992	117.171	2230.38	41.9734	814.043	86.5376	0.291903	114.186	23973.7	0.200617	0	0.279046	128725	109000	0.0238663	0.140978	0.0114412	0.0809517	0.158683	0.0471245
1764	0	0	0	268.825	119.218	2304.59	47.5342	880.394	83.5831	0.223487	117.518	22189.5	0.231481	0	0.156207	108747	101000	0.0239749	0.150593	0.0129592	0.111067	0.199792	0.0711381
1765	0	0	0	268.273	120.757	2300.2	48.1571	913.501	84.348	0.372315	115.697	32442.4	0.17284	0	0.059402	99000	45000	0.0241692	0.161009	0.0146898	0.12548	0.199241	0.117084
1766	0	0	0	268.346	121.603	2264.72	48.4746	918.365	95.4531	0.11554	116.917	22258.4	0.216049	0.0308642	0.080413	99724.6	0	0.0244528	0.172281	0.0166635	0.125723	0.225399	0.164552
1767	0	0	0	268.097	122.222	2244.06	47.739	898.726	101.027	0.319565	109.995	23758.1	0.037037	0.0740741	0.00305	78057.7	0	0.0248302	0.18446	0.0189155	0.17616	0.259912	0.158691
1768	0	0	0	269.786	122.689	2155.35	47.2554	856.556	81.7808	0.589789	105.447	24621.9	0.929012	5.56173	1.63095	23194.8	0	0.0253072	0.1976	0.0214856	0.405916	0.398601	0.210667
1769	0	0	0	267.534	124.174	2138.24	49.2181	864.358	137.171	0.647208	117.622	25617.2	0.762346	12.4074	7.15104	3000	0	0.0258908	0.211751	0.0244195	0.542039	0.510929	0.317985
1770	0	0	0	259.569	126.728	2079.29	53.1	862.19	160.466	0.640448	112.197	25617.2	0.0802469	1.17901	1.24108	34132.1	4472.14	0.0265892	0.226958	0.0277689	0.3282	0.382434	0.203392
1771	0	0	0	254.091	128.245	1928.22	58.8085	836.981	202.574	0.61427	103.391	24127.9	0.712963	1.36111	1.17707	83600.2	26076.8	0.0274126	0.243263	0.0315928	0.125451	0.252885	0.075141
1772	0	0	0	253.891	128.43	1806.81	62.4898	822.957	158.164	0.925762	103.558	22630.3	0.0679012	0.0401235	0.088695	51195.7	36000	0.0283727	0.260699	0.0359576	0.213096	0.339528	0.0980891
1773	0	0	0	253.305	127.931	1724.03	63.4048	801.978	107.757	0.466702	109.373	26704.2	0.0617284	0.481481	0.100338	50000	44777.2	0.0294836	0.279289	0.0409382	0.224605	0.364146	0.11135
1774	0	0	0	251.059	127.184	1634.07	64.6678	775.357	115.955	0.30272	116.521	20115.6	0.00617284	0.0154321	0.02486	67941.1	58137.8	0.0307615	0.299044	0.0466188	0.175573	0.375428	0.104761
1775	0	0	0	249	126.322	1611.28	65.8534	770.811	103.369	0.375105	106.425	20234.7	0.0401235	0.0432099	0.032863	112699	35014.3	0.0322257	0.319963	0.053093	0.0665072	0.267619	0.0630188
1776	0	0	0	246.831	125.32	1788.86	65.1068	835.791	138.469	0.216712	119.048	32871.2	0	0.00308642	0.097241	120000	0	0.0338986	0.342025	0.0604647	0.0622258	0.274387	0.127416
1777	0	0	0	245.764	124.313	1959.06	66.2483	908.603	151.693	0.204391	101.391	23213.2	0	0.0462963	0.006163	120503	0	0.0358066	0.365193	0.0688481	0.0472324	0.263082	0.0755866
1778	0	0	1	251.952	123.172	1959.88	70.6757	943.841	121.018	0.286872	113.109	23974	0.0308642	0	0.042603	136953	0	0.0379802	0.389408	0.0783675	0.0403954	0.305371	0.122229
1779	0	0	0	256.272	121.745	1987.47	73.4237	979.605	199.955	0.458719	105.449	26180.5	0.00308642	6.21914	1.11164	121202	22203.6	0.0404555	0.414589	0.0891563	0.0556154	0.364294	0.0939592
1780	0	1	0	263.087	120.126	2121.34	74.5215	1052.46	205.49	0.283042	109.648	17998.5	0.157407	18.5463	3.0009	81271.1	3605.55	0.0432743	0.440635	0.101356	0.133221	0.570929	0.195828
1781	1	0	0	268.288	118.402	2225.33	76.3181	1119.01	136.008	0.474791	105.563	18140.7	0.657407	5.23457	2.22853	26000	0	0.0464857	0.46742	0.115114	0.316355	0.708291	0.344425
1782	0	1	1	270.632	118.49	2209.95	79.226	1136.01	78.2153	0.48866	110.101	24683	0.70679	3.64198	4.88606	0	0	0.0501472	0.494799	0.130579	0.45538	0.786407	0.50238
1783	0	0	0	266.676	122.183	2181.44	82.2624	1130.56	159.569	0.386742	123.783	31178.8	0.796296	8.9321	16.4737	30000	46000	0.0543257	0.522608	0.147897	0.345519	0.783542	0.461687
1784	0	1	1	263.731	127.042	2018.24	84.9774	1066.81	166.052	0.624925	111.957	60168	0.42284	15.7654	1.08373	84386	52924.5	0.0590996	0.550667	0.167206	0.126316	0.610024	0.254332
1785	0	0	0	259.353	132.987	1662.56	86.7686	807.109	211.97	0.538609	113.172	52091	1.2037	34.7407	3.7778	84344.5	17000	0.0645602	0.578786	0.188629	0.153014	0.712002	0.29403
1786	0	1	0	260.208	138.155	1403.66	87.4215	246.048	200.436	0.925444	113.824	52091	0.138889	53.037	19.5837	83000	0	0.0708141	0.606769	0.21226	0.252633	0.843454	0.367325
1787	0	1	0	260.719	139.255	1351.31	84.4356	145.982	158.608	0.940112	112.749	29145.3	1.11111	61.3426	7.57329	92574.3	36000	0.077985	0.634419	0.23816	0.233228	0.889857	0.316839
1788	0	1	0	259.66	136.249	1393	81.154	174.189	191.538	1.08929	116.501	31452.2	1.80556	50.9568	23.5871	107935	20518.3	0.086216	0.661543	0.266343	0.199595	0.885609	0.408146
1789	0	1	0	261.904	132.832	1429.16	82.4401	196.997	146.453	1.14532	112.362	31452.2	2.30556	46.5864	4.15536	74094.5	0	0.095672	0.687961	0.296766	0.322693	0.917839	0.574084
1790	0	1	0	267.634	132.596	1453.14	89.8489	317.064	99.2839	0.66396	98.4095	28832.7	5.65741	60.9475	26.3007	36496.6	0	0.106542	0.713506	0.329322	0.476388	0.946485	0.593569
1791	0	1	1	271.874	134.389	1614.58	91.7503	451.525	86.0127	0.30378	103.283	34431.5	9.95988	64.037	31.6239	0	0	0.119039	0.738033	0.363828	0.676167	0.967506	0.781297
1792	0	1	1	271.686	137.606	1500.29	88.0932	439.395	91.2511	0.362998	115.27	25437.6	17.1235	32.7315	34.1158	5000	0	0.133402	0.761417	0.400028	0.708642	0.971298	0.888375
1793	0	1	1	272.48	142.332	1490.6	86.4904	488.344	87.3299	0.4407	107.085	33224	18.8549	18.5432	35.2811	0	0	0.149894	0.783561	0.437594	0.724571	0.96757	0.90477
1794	0	1	1	272.04	149.024	1493.43	90.4025	487.382	93.9983	0.227009	119.237	27064.7	14.2623	21.2778	10.0106	7000	0	0.168799	0.804392	0.476133	0.725344	0.974768	0.953905
1795	0	1	1	271.663	158.37	1538	92.0859	426.838	91.661	0.495	107.705	19797.4	9.56481	38.4506	20.9948	25961.5	0	0.190411	0.823863	0.515202	0.649359	0.976927	0.946376
1796	0	1	1	269.361	162.096	1511.11	95.2701	552.686	100.205	0.218934	110.994	30583.5	14.8086	68.8272	20.0044	4000	0	0.215024	0.841953	0.554327	0.743246	0.982871	0.963793
1797	0	1	1	263.566	160.126	1369.54	100.907	534.534	185.212	0.625435	130.731	25972.3	11.9506	61.9352	19.1641	2000	0	0.242911	0.85866	0.593026	0.801843	0.987104	0.985585
1798	0	1	1	247.725	153.056	989.294	106.061	279.705	441.812	1.8725	114.51	27466.5	44.2037	51.9321	16.6603	19105	0	0.274298	0.874007	0.630831	0.745457	0.978776	0.947635
1799	0	1	1	238.678	140.358	889.511	105.097	295.994	510.95	2.36762	111.006	27466.5	52.2716	46.1173	35.4603	0	0	0.309331	0.888028	0.667313	0.821338	0.978816	0.946588
1800	0	1	1	257.993	132.073	817.891	114.049	192.419	277.777	1.09397	111.847	28739.6	53.1975	43.8117	28.3191	10000	0	0.348032	0.900777	0.702096	0.853422	0.982791	0.96834
1801	0	1	0	244.256	122.871	758.073	105.638	172.968	473.152	2.07924	113.071	29998.3	83.1358	16.216	7.0585	37000	0	0.390262	0.912314	0.73488	0.790554	0.968043	0.949759
1802	1	1	1	250.979	119.547	810.852	98.8494	189.292	338.685	1.73141	98.0972	20733.1	75.216	23.2747	27.9451	0	0	0.435678	0.922709	0.765436	0.90812	0.979909	0.961207
1803	1	1	1	257.873	120.028	978.259	95.8805	172.027	226.202	2.23623	99.4788	34782.7	45.608	41.2716	48.0883	0	0	0.483715	0.932038	0.793621	0.93716	0.98498	0.983523
1804	1	1	1	265.538	115.742	860.959	103.038	121.669	129.797	0.907637	101.521	25808	18.5247	75.5556	22.8324	26172.5	0	0.533581	0.940377	0.819363	0.921437	0.986854	0.984599
1805	1	1	1	269.991	112.501	954.575	105.372	122.228	43.6964	0.296795	91.5332	25808	12.712	75.3034	49.9206	0	0	0.584291	0.947806	0.842661	0.962125	0.989768	0.987516
1806	0	1	0	271.449	118.704	947.139	104.15	105.051	49.9683	0.120827	67.4355	10249.9	10.2536	75.8333	49.7055	16000	0	0.63473	0.954402	0.86357	0.94998	0.987077	0.971869
1807	0	0	0	225.332	182.729	25.5898	153.729	0	45.6496	0.108048	149.28	20997.1	24.5041	0	73.2179	1000	0	0.222066	0.0491647	6.20264e-05	0.720156	0.341028	0.285662
1808	1	1	0	232.51	184.147	46.788	157.846	0	68.9717	0.472999	104.211	23304.8	24.2777	8.82655	158.441	0	0	0.207524	0.047747	6.91218e-05	0.665396	0.285015	0.076888
1809	1	1	0	242.739	178.048	141.746	166.347	0.057627	142.669	0.985484	117.952	36698.4	53.5895	37.1728	123.894	0	0	0.193785	0.0464969	7.70634e-05	0.705541	0.367177	0.0987194
1810	1	0	0	197.929	149.297	613.973	118.109	22.9477	1441.92	13.4887	119.482	44030.4	68.6975	19.7654	43.1285	6000	0	0.180843	0.0454028	8.59559e-05	0.694238	0.293429	0.0520689
1811	0	0	0	157.368	137.332	952.48	52.6008	111.079	2442.09	16.0798	107.586	23559.7	29.4105	10.287	25.6285	57489.1	0	0.168682	0.0444546	9.59176e-05	0.441456	0.121432	0.007027
1812	0	0	0	205.604	134.107	1365.89	33.659	225.142	1426.7	11.3628	106.488	25669	11.6883	13.1265	24.2925	15000	0	0.157283	0.0436438	0.000107082	0.705355	0.251233	0.0498961
1813	0	0	0	234.166	124.107	2211.38	16.7661	512.523	785.258	6.61924	103.13	24768.2	1.76543	2.17593	5.13387	0	19697.7	0.146623	0.0429628	0.000119599	0.737928	0.269953	0.10911
1814	1	0	0	239.461	117.967	2321.96	11.7655	541.398	681.362	5.88619	109.616	28149.8	0.42284	1.05864	4.65658	42000	46000	0.136673	0.0424054	0.000133639	0.555464	0.207343	0.0885879
1815	0	0	0	254.171	113.473	2285.54	12.8325	488.692	276.573	1.55145	92.7796	39650.6	0.0987654	0.0864198	2.06522	88073.8	46000	0.127403	0.0419664	0.000149394	0.283409	0.100253	0.0345869
1816	0	0	0	264.075	111.142	2258.25	17.2158	441.105	180.525	0.419271	105.81	31836	0.317901	0.194444	1.56949	86000	56035.7	0.118783	0.0416414	0.000167081	0.34484	0.14215	0.0565004
1817	0	0	0	265.108	110.628	2158.39	19.2463	419.472	160.416	0.156307	95.5534	27292.9	0.296296	0.5	0.998084	94021.3	71007	0.110779	0.0414272	0.000186946	0.277062	0.121162	0.030218
1818	0	0	0	266.275	112.187	2018.64	20.813	444.42	147.893	0.097905	109.696	31372.8	0.277778	1.03395	1.29362	127405	71000	0.103357	0.0413213	0.000209265	0.174839	0.101433	0.0376293
1819	0	0	0	266.801	116.819	2051.45	22.4088	445.798	139.776	0.06166	109.627	36088.1	0.271605	0.228395	0.912617	136000	88600.2	0.0964851	0.041322	0.000234355	0.144664	0.0919433	0.0324831
1820	0	0	0	267.462	119.905	2227.47	23.437	464.477	140.068	0.040453	111.825	18448	47.6975	2.43519	0.598682	80000	85000	0.0901286	0.0414285	0.000262569	0.347907	0.188894	0.0449893
1821	0	0	0	269.018	121.457	2353.97	22.4184	470.848	127.678	0.032844	108.71	40302.1	25.8642	8.23765	0.82433	25000	30000	0.0842555	0.0416407	0.000294312	0.617074	0.249943	0.125794
1822	0	0	0	269.714	122.883	2531.22	19.835	510.549	115.781	0.022422	116.817	28604.2	20.1512	35.4846	6.62466	0	0	0.078834	0.0419592	0.000330038	0.743691	0.405391	0.251596
1823	0	0	0	265.615	121.86	2559.73	22.8333	461.41	105.358	0.025836	110.65	31066.4	26.0185	45.6574	1.34151	29206.2	0	0.0738339	0.0423855	0.000370266	0.570748	0.321888	0.150053
1824	0	0	0	260.92	119.481	2449.5	28.4438	374.714	100.655	0.061227	100.339	24055	14.5864	54.892	0.706436	77491.9	0	0.0692261	0.0429218	0.000415583	0.284795	0.220179	0.0657582
1825	0	0	0	259.174	118.35	2482.15	28.3373	378.871	114.541	0.274411	107.881	23046.1	13.9784	44.5617	0.13864	132019	13892.4	0.0649829	0.043571	0.000466652	0.116753	0.146438	0.0512084
1826	0	0	0	258.669	117.876	2469.98	26.0107	405.96	99.5881	0.065009	97.8545	27248.9	23.3086	32.1358	0.105919	157610	0	0.0610781	0.044337	0.000524228	0.0617054	0.0887541	0.0304912
1827	0	0	0	257.631	117.888	2440.76	24.0675	432.578	99.8754	0.02103	105.649	25900.1	23.2994	35.1512	0.023985	118811	0	0.0574872	0.0452242	0.000589169	0.133477	0.135736	0.0538278
1828	0	0	0	257.314	117.926	2452.83	24.4147	453.692	98.8856	0.010809	105.495	23243.6	14.7562	41.7191	0.040212	97015.5	22360.7	0.0541871	0.0462381	0.000662447	0.187994	0.170644	0.0553301
1829	0	0	0	257.215	118.135	2553.36	28.1766	456.343	98.8076	0.02352	104.889	24500.9	18.3642	61.3827	0.031992	66760.8	34132.1	0.0511563	0.0473851	0.000745166	0.292003	0.241916	0.0591017
1830	0	0	0	255.832	118.174	2661.13	32.4458	454.535	86.6941	0.06463	118.933	26947	25.2099	67.2191	0.013341	64000	47010.6	0.0483748	0.0486723	0.000838582	0.32218	0.291348	0.0877881
1831	0	0	0	255.431	117.762	2747.18	35.3079	454.131	89.3105	0.034409	107.061	17204.4	49.608	35.537	0.025561	74431.2	81841.3	0.045824	0.0501081	0.000944121	0.242652	0.222282	0.0382031
1832	0	0	0	256.104	116.611	2769.55	36.6797	455.107	94.9791	0.021084	107.062	26062.2	26.537	58.3704	0.012137	112894	123794	0.0434869	0.0517018	0.00106341	0.124748	0.175993	0.0208205
1833	0	0	0	256.732	115.561	2655.28	36.211	442.502	92.0828	0.017594	106.02	21908	8.43519	54.1358	0.001038	162164	91547.8	0.0413476	0.0534639	0.00119828	0.0485464	0.116519	0.0193446
1834	0	0	0	257.696	114.37	2563.45	35.6353	417.849	84.3579	0.022893	112.028	17427.4	2.82099	75.2006	0.004608	211000	85000	0.0393917	0.055406	0.00135084	0.0199144	0.0994171	0.0155551
1835	0	0	0	259.838	112.807	2543.57	35.8692	365.902	73.8559	0.028686	100.435	33022.3	10.0432	83.1975	0.420867	211946	88056.8	0.0376058	0.0575412	0.00152349	0.0183787	0.0825613	0.00896452
1836	0	0	0	261.858	111.405	2581.49	37.8266	322.639	70.1963	0.03145	112.065	24972.7	28.8395	61.6914	7.82297	224270	116043	0.0359778	0.0598839	0.00171892	0.0174474	0.0889031	0.00982818
1837	0	0	0	262.189	111.329	2658.49	40.5401	359.95	84.1497	0.041175	108.057	25900	29.0556	63.8673	0.004866	223450	158685	0.0344968	0.06245	0.00194026	0.0159113	0.0850252	0.00591197
1838	0	0	0	263.347	111.166	2695.1	40.0068	430.743	95.5079	0.0443	114.109	19474.5	13.5617	61.2593	0.001396	187771	208147	0.0331527	0.0652572	0.00219101	0.0339289	0.129515	0.00777194
1839	0	0	0	263.923	110.757	2681.67	39.3698	441.672	93.774	0.101571	105.62	17922.2	54.2685	28.0154	0.010854	164174	224076	0.0319366	0.0683247	0.00247519	0.0494472	0.120061	0.0050839
1840	0	0	0	264.367	110.112	2623.24	39.2924	432.89	82.6387	0.098477	106.353	27391.1	19.2531	73.3549	0.024687	157000	221000	0.0308402	0.0716737	0.00279738	0.0576687	0.156669	0.00607462
1841	0	0	0	264.386	110.087	2595.12	39.8797	427.546	56.7588	0.044986	109.41	27391.1	14.4475	79.8302	0.019679	135665	200062	0.0298565	0.0753274	0.0031628	0.0883874	0.201992	0.0101119
1842	0	0	0	263.845	109.722	2595.72	40.7638	576.873	41.6181	0.022563	113.545	16606.7	15.2407	82.8951	0.089706	96020.8	154806	0.0289789	0.0793112	0.00357738	0.16434	0.288724	0.0243772
1843	0	0	0	263.021	109.387	2457.22	41.9514	856.6	42.1367	0.022339	107.388	28025.2	11.5741	85.9506	0.22956	78000	111946	0.0282019	0.0836526	0.00404789	0.167064	0.238215	0.0305023
1844	1	0	0	263.787	108.909	2448.85	43.2215	868.516	45.4398	0.018301	111.375	33921.6	11.645	72.274	0.34093	78006.4	66370.2	0.0275207	0.0883816	0.00458204	0.172568	0.22455	0.0554418
1845	0	0	0	264.194	108.668	2511.95	42.3316	897.08	52.685	0.182813	114.323	22629.8	15.1227	68.352	0.349556	96607.5	20518.3	0.0269311	0.0935306	0.00518864	0.126456	0.223396	0.0805447
1846	0	0	0	264.917	108.483	2581.01	40.913	931.778	66.0364	0.38565	108.964	14994.9	6.96136	49.2981	0.049677	70491.1	0	0.0264297	0.0991345	0.00587769	0.18971	0.255121	0.117707
1847	0	0	0	266.306	108.764	2621.92	41.935	967.266	67.1288	0.365864	105.996	29633.4	53.9936	6.66125	0.048398	60000	0	0.0260137	0.105231	0.00666061	0.217161	0.193909	0.102259
1848	0	0	0	267.523	110.711	2538.87	43.3404	968.401	62.6551	0.431347	111.395	29633.4	66.7747	8.1358	0.208215	63245.6	12041.6	0.0256811	0.11186	0.00755038	0.217532	0.21044	0.100924
1849	0	0	0	268.458	113.803	2410.55	43.6251	925.475	60.1644	0.255333	110.457	23400.8	77.963	14.8302	6.16325	96829.8	48104.1	0.0254305	0.119065	0.0085618	0.127164	0.185646	0.0480564
1850	0	0	0	268.738	117.319	2268.64	40.0455	841.463	66.4593	0.318308	113.441	32613.8	52.2747	41.7407	0.44903	144087	81688.4	0.0252612	0.126891	0.00971171	0.0584013	0.151527	0.0287336
1851	0	0	0	268.686	120.812	2215.02	39.7621	811.532	66.0246	0.343319	115.901	29913.5	72.9475	21	0.178912	190906	120341	0.0251732	0.135385	0.0110192	0.0240707	0.100937	0.0144188
1852	0	0	0	267.529	124.111	2254.44	44.9706	848.167	102.177	0.339801	117.752	18743.7	70.0185	6.37963	0.009473	154858	136059	0.0251674	0.144597	0.0125061	0.0474824	0.146006	0.0202335
1853	0	0	0	267.423	126.8	2304.15	50.5059	895.654	90.1203	0.204645	116.705	21286.7	16.2593	3.47531	0	122102	91934.8	0.0252453	0.15458	0.014197	0.0816786	0.185542	0.0611687
1854	0	1	0	266.336	128.922	2282.21	50.4613	910.091	97.1469	0.171879	118.754	14598.7	37.6296	15.4259	0.00476	110000	56727.4	0.0254091	0.165384	0.01612	0.10233	0.241042	0.0780833
1855	0	0	0	265.66	130.311	2242.67	49.4469	896.936	98.1607	0.080279	117.185	19288.3	52.0864	7.4537	0.010523	110073	26683.3	0.0256621	0.177063	0.0183066	0.101323	0.227562	0.0864475
1856	0	0	0	267.147	130.989	2221.92	48.1534	869.36	79.2955	0.243367	112.963	17972.1	65.7778	5.27469	0.059483	97200.8	0	0.0260086	0.189669	0.0207927	0.129021	0.262855	0.101058
1857	0	0	0	267.418	131.332	2259.35	47.872	886.579	87.9921	0.342044	104.345	24621.9	7.83642	3.66358	1.12759	62393.9	0	0.0264537	0.203253	0.0236187	0.217469	0.307958	0.157175
1858	0	1	0	263.422	132.143	2343.98	51.0328	953.693	167.008	0.607578	116.744	24695.7	0.969136	0.95679	0.852377	58000	3000	0.0270041	0.217862	0.02683	0.239887	0.351952	0.237956
1859	0	0	0	258.914	133.337	2251.67	55.4172	953.884	198.916	0.070065	107.744	24695.7	4.76852	2.05556	0.049138	67230.9	25179.4	0.0276673	0.233539	0.0304775	0.175783	0.296252	0.117199
1860	0	0	0	257.155	134.172	2030.07	60	901.797	202.528	0.570711	106.676	21959.8	2.28395	1.35185	0.035008	107070	78434.7	0.0284527	0.250321	0.0346183	0.0830585	0.2391	0.052999
1861	0	0	0	254.029	134.571	1878.66	62.3599	857.153	204.135	1.08197	111.534	21148.8	1.24383	1.10185	0.026118	105575	91000	0.0293713	0.268236	0.0393158	0.0875831	0.27124	0.057797
1862	0	0	0	252.945	134.256	1788.32	63.3782	829.468	188.628	0.508195	110.795	20805.9	4.7037	0.41358	0.00329	105000	97293.4	0.030436	0.287301	0.0446405	0.0873229	0.279251	0.0484247
1863	0	0	0	250.916	133.511	1723.37	64.7972	820.315	197.09	0.545681	114.032	21445.5	8.38272	0.0339506	0.000896	114634	91000	0.0316619	0.307521	0.0506699	0.0731653	0.281281	0.0504312
1864	0	0	0	249.836	132.426	1701.54	65.8096	823.119	158.871	0.874614	116.156	23161	20.3302	0.00308642	0.043235	145691	35000	0.0330667	0.328886	0.0574889	0.0387718	0.246236	0.0681865
1865	0	0	0	247.45	131.131	1760.18	64.95	837.091	206.377	0.483219	113.802	22832.7	18.7593	0.0123457	0.015685	175000	0	0.0346712	0.351368	0.0651901	0.0205735	0.201439	0.0620999
1866	0	0	0	247.963	129.54	1810.1	66.5	861.417	251.457	0.568208	99.8129	23395.7	10.4907	0.058642	0.070366	175345	0	0.0364996	0.374919	0.0738728	0.0176909	0.189954	0.0412271
1867	0	0	0	252.677	127.733	1811.96	69.9359	882.603	201.261	0.565907	109.031	21701.4	14.4599	0.037037	0.161217	187032	0	0.0385798	0.399473	0.0836429	0.0158216	0.227165	0.0619524
1868	0	0	0	254.894	125.654	1906.53	70.7638	926.833	282.811	0.457644	111.269	20012.6	22.8642	0.160494	1.28203	138452	5385.17	0.0409449	0.424939	0.0946117	0.0461983	0.366529	0.0927701
1869	0	0	0	259.618	123.073	2004.6	72.1138	979.662	277.533	0.648385	96.7064	20972.3	34.2994	0.240741	4.06952	84403.8	45803.9	0.0436332	0.451207	0.106894	0.117288	0.495485	0.0704359
1870	0	1	1	264.799	119.993	2055.83	74.5181	1009.72	164.237	0.603942	107.135	24530.1	41.8858	2.27778	3.2769	32802.4	8000	0.0466892	0.478143	0.120606	0.30463	0.69324	0.244564
1871	0	1	1	268.628	119.01	2028.31	77.7633	980.206	83.3042	0.540745	107.092	28595.3	22.2407	3.48765	14.6119	0	0	0.0501652	0.505597	0.135863	0.48209	0.793675	0.41413
1872	0	1	1	267.091	123.617	2070.06	80.5404	1000.55	147.646	0.431492	117.995	28595.3	12.5679	6.10494	8.22001	8000	4000	0.0541217	0.5334	0.152772	0.46664	0.826572	0.531818
1873	0	1	1	264.096	130.922	2020.31	82.3144	1020.39	142.775	0.534023	105.518	60168	2.18827	0.305556	13.8349	55578.8	15652.5	0.0586295	0.56137	0.171432	0.209885	0.6613	0.359119
1874	0	1	0	260.016	140.643	1626.7	82.8223	608.937	222.537	0.900777	112.836	28945.7	5.71605	0.691358	12.2679	30886.9	0	0.0637711	0.589317	0.191925	0.412755	0.848692	0.499514
1875	0	1	0	256.569	150.161	1344.91	82.6477	126.676	282.651	0.751718	113.271	26838.1	6.32407	3.22531	35.1974	27000	0	0.0696421	0.617047	0.21431	0.558852	0.908172	0.511211
1876	0	0	0	257.307	154.567	1269.61	81.1184	111.589	222.156	0.888619	116.033	29145.3	10.7562	2.42284	3.7348	49091.8	17000	0.0763535	0.644368	0.238617	0.442754	0.900706	0.520855
1877	0	0	0	255.563	152.863	1220.11	80.1571	115.459	251.204	1.0229	109.941	24353.1	8.13272	20.25	1.77821	60000	0	0.0840339	0.671095	0.264839	0.376761	0.908042	0.494257
1878	0	1	1	260.395	148.227	1234.83	81.0718	143.686	177.68	1.30991	108.585	31706	0.895062	36.9753	11.8254	48548.9	0	0.0928309	0.697055	0.292927	0.450574	0.933878	0.604898
1879	0	1	0	261.403	144.263	1350.46	85.4867	332.982	112.893	0.683547	111.692	31706	0.506173	16.75	10.0383	26000	0	0.102914	0.722094	0.322785	0.53212	0.939503	0.754856
1880	1	1	1	267.712	143.54	1515.17	88.3734	397.671	90.2737	0.200321	99.8627	21446.8	1.4321	3.91358	24.3161	13000	0	0.114475	0.746077	0.354265	0.594395	0.950193	0.776942
1881	0	1	1	269.815	144.976	1396.49	87.5534	373.785	147.318	0.753434	111.33	22527.7	1.79938	10.9722	25.6337	0	0	0.127729	0.768891	0.387166	0.723748	0.969833	0.886547
1882	0	1	0	270.959	149.013	1402.57	86.241	402.323	130.556	0.533997	113.716	33224	8.8642	32.6728	10.7671	32000	0	0.142917	0.790451	0.42124	0.589556	0.965028	0.885604
1883	0	1	1	272.499	153.989	1464.22	89.6336	426.665	114.962	0.645179	115.265	20907.3	11.8272	25.0247	47.8093	0	0	0.160297	0.810694	0.456193	0.768087	0.981448	0.946146
1884	1	1	1	272.907	160.518	1449.31	92.0325	407.42	118.974	0.891866	112.166	26988.1	9.2716	40.5432	325.877	0	0	0.180144	0.829584	0.491694	0.871925	0.991011	0.96294
1885	0	1	1	267.22	163.382	1420.02	93.5701	550.962	163.706	0.789317	110.193	28600	10.7778	8.54012	32.7518	0	0	0.202741	0.847108	0.527392	0.75321	0.976355	0.964838
1886	0	1	1	262.639	160.712	1225.58	98.0537	323.281	189.59	0.593163	119.806	30338	5.11111	12.3549	7.77688	6000	0	0.228358	0.863272	0.562922	0.783471	0.979623	0.975782
1887	0	1	1	256.794	153.797	920.015	105.749	169.906	277.351	1.20539	117.501	19812.8	4.19753	44.1975	1.62998	53000	0	0.25724	0.878104	0.597925	0.609918	0.976909	0.95313
1888	1	1	1	249.723	144.483	835.412	109.126	237.376	404.308	1.7203	116.773	20590.3	3.64198	77.9414	24.0602	0	0	0.289572	0.891643	0.632063	0.835888	0.987857	0.963328
1889	0	1	1	250.738	130.139	687.391	113.018	139.497	443.769	0.961791	133.785	31924.2	5.68519	63.8519	9.19655	4000	0	0.32545	0.903945	0.665027	0.881007	0.987419	0.979336
1890	1	1	1	248.782	118.043	731.162	99.6497	182.3	526.92	1.57919	97.4589	23135.2	15.3981	7.01543	20.2742	60000	0	0.364838	0.915073	0.696551	0.672439	0.953868	0.906583
1891	1	1	1	263.758	124.988	758.607	98.4302	278.191	306.049	1.46563	105.413	27529	7.21605	4.10185	25.8655	13000	0	0.407536	0.925096	0.726418	0.890258	0.978191	0.980633
1892	1	1	0	268.865	133.518	782.297	101.282	195.416	211.991	1.3027	99.172	26668.1	3.46914	5.2037	31.4816	0	0	0.453143	0.93409	0.754465	0.93329	0.983752	0.987181
1893	1	1	1	271.871	131.882	790.408	105.09	181.648	107.811	0.24983	99.9573	28678.3	4.99074	21.3704	31.3297	18000	0	0.501045	0.94213	0.780583	0.924066	0.983041	0.987488
1894	1	1	1	273.211	124.736	820.254	107.561	200.127	92.0169	0.449782	98.5033	48697.7	7.40432	19.7963	56.1531	0	0	0.550425	0.949294	0.804712	0.959133	0.983356	0.990925
1895	1	1	0	274.96	124.02	825.208	106.28	176.432	75.5383	0.487729	97.0023	26455.8	7.95679	44.3457	119.22	0	0	0.600298	0.955656	0.826842	0.973405	0.990813	0.991776
1896	0	1	1	267.182	115.729	665.114	108.828	73.4267	90.4574	0.48021	84.6383	26379.3	16.1821	44.9167	50.9157	24000	0	0.649581	0.961291	0.846998	0.95243	0.982788	0.979296
1897	0	1	0	263.568	112.86	623.826	103.735	90.7665	36.9412	0.181229	94.4964	34083.1	45.4259	10.5864	31.2487	46690.5	0	0.697185	0.966267	0.865244	0.940468	0.970988	0.982454
1898	0	1	1	258.23	114.787	631.258	86.9584	152.251	52.2977	0.22715	94.3302	24443	32.7716	4.87654	27.6556	70604.5	0	0.742109	0.970651	0.881664	0.921257	0.961945	0.982069
1899	0	0	0	259.196	114.945	907.126	75.8822	295.908	24.6675	0.047966	61.2512	22753.2	17.1296	35.2346	114.499	56000	0	0.78353	0.974504	0.896365	0.939869	0.964338	0.959718
1901	0	0	0	234.065	181.525	30.9343	146.121	0.637634	18.7646	0.187445	123.319	33572	17.8364	64.2253	61.6025	0	0	0.202297	0.0440531	3.96379e-05	0.676654	0.353348	0.119797
1902	1	0	0	237.865	175.468	83.4271	170.861	0.002542	141.521	0.532683	126.841	45487.2	7.59877	51.1636	24.9191	8062.26	0	0.189643	0.043056	4.53569e-05	0.606431	0.298217	0.132064
1903	0	0	0	235.616	158.261	265.007	159.249	3.92062	452.97	7.10932	112.907	45487.2	10.3765	39.284	17.4764	22803.5	0	0.177675	0.0421945	5.1897e-05	0.530032	0.285809	0.11011
1904	0	0	0	164.658	142.24	838.609	54.1105	101.447	2340.93	15.4683	114.512	23559.7	28.3426	23.284	25.2216	26925.8	0	0.166383	0.0414606	5.93755e-05	0.632153	0.193001	0.0131821
1905	1	1	0	216.842	131.467	1012.25	33.6008	159.237	1315.17	8.81718	98.6894	21140.6	27.2315	23.6728	40.3957	0	0	0.155754	0.0408477	6.79263e-05	0.790559	0.279459	0.0283901
1906	1	0	0	209.822	128.231	1240.29	22.1339	252.22	1457.53	10.3076	115.264	25299.8	16.9259	42.8951	28.8087	5000	0	0.145769	0.0403502	7.77025e-05	0.784266	0.321223	0.0500847
1907	0	0	0	191.301	128.529	1322.77	17.8243	271.306	1258.43	6.18011	102.737	22284.7	18.1173	62.5494	9.23152	42296.6	0	0.136408	0.0399633	8.88787e-05	0.452043	0.148316	0.0112898
1908	0	0	0	219.44	122.405	1609.17	15.3842	328.282	861.884	5.31163	100.412	22147.1	23.5957	63.7901	12.3148	36359.3	0	0.127648	0.0396834	0.000101654	0.527662	0.216347	0.025239
1909	0	0	0	238.116	118.303	1881.74	18.4429	351.898	614.43	4.68415	92.5234	19427.6	43.8889	26.787	4.49332	31000	16763.1	0.119465	0.0395073	0.000116257	0.555428	0.217169	0.0309934
1910	0	0	0	261.927	113.266	2092.75	22.8938	374.508	233.895	1.02951	92.7751	31395.1	42.8704	42.5525	5.68635	49040.8	16031.2	0.111831	0.0394331	0.000132947	0.491624	0.214021	0.0368895
1911	0	0	0	266.205	116.782	2090.61	24.6895	426.994	179.307	0.14004	112.227	21018	12.4352	45.25	6.805	85755.5	16000	0.104721	0.0394593	0.000152021	0.348445	0.21949	0.0725485
1912	0	0	0	266.845	122.15	2110.23	25.6449	424.249	185.692	0.099697	87.283	31988.4	4.17593	87.284	0.963961	124619	55362.4	0.0981073	0.0395853	0.000173818	0.146569	0.142349	0.0136752
1913	0	0	0	269.022	124.572	2240.2	27.0508	437.193	150.693	0.068169	110.417	45739.8	16.1327	79.0988	0.8572	83522.5	88056.8	0.0919623	0.0398112	0.000198724	0.337979	0.230105	0.0391223
1914	0	0	0	270.005	125.382	2270.17	23.5322	454.87	129.162	0.029454	113.986	45739.8	17.1235	64.7994	1.76809	34655.4	37802.1	0.0862594	0.0401378	0.00022718	0.592781	0.317162	0.112093
1915	0	0	0	269.481	125.79	2378.54	21.1299	486.935	109.071	0.050746	125.508	24758	11.2716	83.5772	5.26725	24000	21095	0.0809721	0.0405666	0.00025969	0.662876	0.465015	0.207274
1916	0	0	0	265.513	124.832	2418.22	23.4907	460.467	96.9734	0.029516	104.52	17895.6	38.1975	30.1512	0.213805	40000	13000	0.0760747	0.0410998	0.000296827	0.496695	0.281669	0.0962225
1917	0	0	0	261.209	122.627	2369.39	28.4096	389.425	144.761	0.485652	113.346	17352.1	57.2932	25.1512	0.272816	91214	0	0.0715424	0.0417403	0.000339248	0.263912	0.206982	0.0776263
1918	0	0	0	258.95	121.273	2417.85	29.7184	354.653	138.645	0.522696	108.059	21529.9	20.2994	66.5525	0.022384	145986	0	0.0673514	0.0424919	0.000387699	0.0930077	0.153758	0.0444319
1919	0	0	0	257.73	120.453	2443.19	28.7025	378.105	154.503	0.52271	115.64	40863.9	13.7037	79.037	0.079205	196797	0	0.0634792	0.043359	0.000443032	0.0356149	0.0957053	0.0369573
1920	0	0	0	257.488	120.178	2445.1	28.1477	400.991	114.887	0.253278	99.2476	40863.9	22.2099	69.0556	0.125236	167344	19849.4	0.0599041	0.0443468	0.000506219	0.0502836	0.0916252	0.0212423
1921	0	0	0	257.06	120.538	2464.67	29.1751	404.108	99.9415	0.002229	108.461	23254.6	3.86728	75.9691	0.025279	129835	64350.6	0.0566059	0.0454615	0.000578369	0.109649	0.171201	0.031437
1922	0	0	0	256.594	120.829	2525.81	31.9904	406.032	99.9285	0.003552	113.096	24500.9	8.78849	29.3758	0.047908	102883	89269.3	0.0535654	0.0467101	0.000660744	0.178746	0.171861	0.0463206
1923	0	0	0	254.905	121.137	2620.19	35.4698	398.04	97.1271	0.041463	106.752	26947	29.7168	28.7615	0.00039	99000	99724.6	0.0507647	0.0481005	0.000754784	0.170322	0.162341	0.0303319
1924	0	0	0	256.321	120.678	2739	38.8655	397.833	99.6336	0.008332	101.653	21948.1	16.9919	28.8275	0.004424	103160	94132.9	0.0481872	0.0496417	0.00086213	0.149509	0.162487	0.0299837
1925	0	0	0	255.874	120.194	2794.13	41.0364	411.086	99.6401	0.008302	112.477	20383.4	46.8889	8.83951	0.003085	129835	89000	0.0458173	0.0513438	0.000984652	0.0980127	0.133958	0.0329565
1926	0	0	0	256.566	119.169	2625.88	41.0952	388.578	99.0308	0.023117	116.244	26916	76.9136	8.06173	0.000383	171467	45343.1	0.0436405	0.0532179	0.00112448	0.046356	0.0910948	0.0283657
1927	0	0	0	258.027	117.961	2491.7	40.8847	357.628	86.6898	0.036466	99.5751	37806.7	70.5278	22.966	0.18437	219584	30000	0.0416435	0.0552765	0.00128404	0.015047	0.0477609	0.0107295
1928	0	0	0	260.036	116.448	2488.42	40.9935	332.703	76.8096	0.011176	111.554	37806.7	61.3735	36.2654	0.324117	267748	37802.1	0.0398141	0.0575335	0.00146609	0.00666339	0.0413598	0.0108485
1929	0	0	0	260.5	115.283	2551.51	42.376	314.52	74.9689	0.010514	106.675	24339.7	72.5062	19.6111	0.017137	277606	84504.4	0.0381409	0.060004	0.00167379	0.0051596	0.0379811	0.00558236
1930	0	0	0	261.939	114.812	2634.37	43.6675	346.456	86.8359	0.036011	102.668	18827.3	70.2099	16.6481	0	265801	137317	0.0366137	0.0627049	0.0019107	0.00622244	0.0431189	0.00362307
1931	0	0	0	262.726	114.327	2715.38	42.7862	401.868	92.9486	0.069229	100.45	19092	70.0093	8.29012	0.013195	236597	189789	0.0352231	0.0656547	0.0021809	0.0107482	0.0521092	0.00295813
1932	0	0	0	263.288	114.176	2765.68	41.9079	426.342	83.7774	0.151709	106.131	17674.6	72.2068	11.5926	0.007235	218341	170074	0.0339605	0.0688735	0.00248903	0.016407	0.070451	0.00527175
1933	0	0	0	263.808	114.378	2704.89	41.6678	418.584	72.9017	0.135796	101.268	17674.6	74.9907	8.18519	0.001965	213000	166000	0.0328181	0.0723837	0.00284035	0.0174245	0.069082	0.00468718
1934	0	0	0	264.39	114.713	2521.15	41.9816	381.292	56.4418	0.048291	99.8377	27629.7	74.642	12.9753	0.346547	174003	165000	0.0317892	0.0762093	0.00324085	0.038929	0.0907133	0.00577619
1935	0	0	0	264.314	114.817	2441.25	43.4585	450.513	53.4254	0.044424	109.526	29095.9	47.7994	2.12654	0.175904	145231	122886	0.0308676	0.0803769	0.00369732	0.0706503	0.115674	0.0196405
1936	0	0	0	264.186	114.605	2417.84	46.3147	791.389	51.3071	0.026105	111.021	33574	23.6574	1.6358	4.23788	134000	77620.9	0.0300478	0.0849149	0.0042175	0.0654592	0.0994829	0.0405289
1937	0	0	0	263.419	114.264	2487.22	47.4034	954.117	49.7073	0.02571	112.383	24007.4	2.03395	0.490741	0.182753	134004	33837.8	0.0293251	0.0898546	0.00481013	0.0557431	0.100095	0.0744185
1938	0	0	0	263.669	113.498	2549.83	48.3941	971.404	64.363	0.237602	112.501	29770.9	0.691358	2.61728	0.007843	93134.3	0	0.0286955	0.0952293	0.00548515	0.120534	0.142246	0.140352
1939	0	0	0	264.409	112.495	2617.58	45.8514	993.063	70.4845	0.367084	110.41	28715.4	0.885802	0.787037	0.060842	37336.3	0	0.0281556	0.101075	0.00625383	0.303101	0.225364	0.207022
1940	0	0	0	265.672	112.155	2589.81	45.072	989.841	65.3542	0.454892	100.39	18234.3	1.16975	0.12963	1.05632	5000	18439.1	0.0277027	0.107431	0.00712891	0.439386	0.290361	0.170896
1941	0	0	0	266.691	114.934	2535.72	46.0088	978.497	61.0404	0.323252	111.59	24136.7	13.7994	0.617284	1.44535	20615.5	54561.9	0.0273346	0.114338	0.00812481	0.396198	0.29019	0.155583
1942	0	0	0	267.285	119.332	2457.09	46.3966	964.173	59.8559	0.276951	109.774	48329.4	3.50309	0.601852	0.379419	76164.3	90609	0.0270501	0.121839	0.00925783	0.170023	0.159177	0.0783876
1943	0	0	0	267.684	123.704	2354.32	44.1845	910.499	83.2093	0.33887	115.468	32613.8	22.9074	1.02469	0.080703	131095	126254	0.0268483	0.129982	0.0105464	0.0703834	0.135015	0.0388091
1944	0	1	1	267.504	127.913	2288.26	43.8172	880.805	103.114	0.59737	116.397	29913.5	21.1111	0.444444	0.061217	153473	119503	0.0267291	0.138814	0.0120112	0.0474811	0.124617	0.0369398
1945	0	0	0	266.644	131.849	2262.26	47.4415	888.627	95.4291	0.100709	119.208	22454.5	20.7407	0.0648148	0.000783	122090	85883.6	0.0266931	0.148385	0.0136755	0.0858181	0.179588	0.0685894
1946	0	0	0	264.935	135.291	2245.98	51.0373	906.029	105.703	0.386832	123.974	22454.5	34.2654	0.308642	0	76380.6	65513.4	0.0267417	0.158746	0.0155657	0.194079	0.276547	0.129098
1947	0	0	0	264.575	137.959	2205.78	52.276	907.197	101.555	0.193968	112.739	21859.6	40.8642	2.16049	0.055038	55000	13453.6	0.026877	0.16995	0.0177112	0.245	0.299677	0.146321
1948	0	0	0	265.378	139.723	2189.91	51.4816	898.487	87.9895	0.161934	107.667	21998.1	15.5957	2.14198	0.128585	55145.3	0	0.0271021	0.182049	0.0201447	0.237697	0.302797	0.170687
1949	0	0	0	266.339	140.676	2239.95	50.2952	901.922	90.6079	0.201587	108.754	21998.1	15.7253	11.5895	0.032017	80659.8	0	0.0274207	0.195093	0.0229031	0.159905	0.289811	0.150338
1950	0	0	0	264.882	141.294	2406.54	50.9195	966.658	112	0.695535	107.978	22596.2	0.0648148	0.0987654	0.059293	116297	0	0.0278378	0.209131	0.0260272	0.0766985	0.221006	0.147163
1951	0	0	0	262.929	141.713	2679.07	53.7133	1096.04	103.617	0.344815	116.049	18826.5	0.290123	0.851852	0.206516	114000	0	0.0283595	0.224208	0.0295623	0.0740717	0.252863	0.209137
1952	0	0	0	257.842	142.334	2451.09	58.0254	1043.48	177.852	0.981392	109.483	19671.3	0.348765	0.981481	0.048926	118962	25000	0.0289929	0.240363	0.0335585	0.0610088	0.231606	0.118587
1953	0	0	0	255.153	142.58	2141.79	59.9703	940.307	241.615	0.994761	108.744	23797	0.0740741	2.61728	0.04627	145245	81000	0.0297467	0.257628	0.0380709	0.0385552	0.191083	0.0475324
1954	0	0	0	254.639	142.361	1980.77	60.574	877.275	131.295	1.00222	113.682	25025.8	0.037037	0.262346	0.045426	161375	136000	0.0306312	0.276025	0.0431598	0.0287993	0.188733	0.0346202
1955	0	0	0	251.664	141.776	1892.32	61.9525	854.047	206.648	0.373575	108.887	25025.8	0.185185	0.111111	0.003394	161000	152453	0.0316585	0.295567	0.0488907	0.0277309	0.180315	0.0200392
1956	0	0	0	250.142	140.751	1836.48	63.5898	857.473	250.555	1.05434	108.872	22994	0.746914	2.47531	0.000448	167443	105816	0.0328426	0.316249	0.0553346	0.0240961	0.193907	0.0288727
1957	0	0	0	249.932	139.323	1821.76	64.3859	866.366	184.647	1.20811	109.315	16975.1	0.108025	0.617284	0.189508	190058	60208	0.0342001	0.338055	0.0625673	0.0144709	0.186124	0.0415136
1958	0	0	0	248.616	137.613	1828.63	62.6362	848.594	225.479	0.802402	114.663	18532.4	0.558642	0.388889	0.040674	224878	40000	0.0357502	0.360946	0.0706697	0.00777857	0.158156	0.0416031
1959	0	0	0	249.239	135.929	1838.06	62.9568	844.503	283.23	1.09712	105.246	21981.7	0.719136	0.182099	0.55015	231262	41231.1	0.0375152	0.384868	0.0797263	0.00649719	0.149128	0.028639
1960	0	0	0	252.492	133.883	1847.67	64.6446	852.79	211.069	0.499952	110.407	39090.1	0.0123457	0.0432099	2.36832	197649	0	0.0395212	0.409743	0.0898251	0.0139556	0.200532	0.0738671
1961	0	0	0	253.333	131.367	1888.93	66.0347	866.905	282.305	0.567726	109.201	27861.8	0.138889	0.0895062	1.15511	148098	4000	0.0417985	0.435472	0.101056	0.0395749	0.343268	0.104257
1962	0	0	0	258.631	128.423	1925.53	68.2819	883.874	208.757	0.588396	101.7	24179.8	0.589506	0.0925926	2.49586	93744.3	60000	0.0443824	0.461937	0.113507	0.108875	0.50979	0.101184
1963	0	1	1	262.998	125.008	1942.71	71.1633	881.277	150.557	0.820451	106.437	18367.6	0.635802	0.0771605	3.40718	40249.2	30413.8	0.0473137	0.488998	0.127267	0.292017	0.715579	0.26915
1964	0	0	0	266.214	122.141	1935.44	74.276	853.229	121.896	0.933559	103.5	22381	0.700617	0.287037	27.7556	1000	0	0.0506401	0.516498	0.142418	0.504988	0.816824	0.429245
1965	1	1	1	266.906	126.278	1868.59	75.6463	822.841	106.401	0.660629	116.159	29541.1	1.51852	0.253086	59.0808	0	0	0.054417	0.544265	0.159034	0.574526	0.863002	0.591897
1966	0	1	1	265.532	136.554	1795.75	76.3579	855.815	108.679	0.68805	105.368	24337.5	1.57716	0.234568	14.5517	55000	0	0.0587088	0.572115	0.177176	0.247304	0.777245	0.412907
1967	1	1	1	263.736	147.826	1613.89	77.039	322.495	180.683	1.27228	115.94	26838.1	0.117284	1.09877	24.2496	15000	0	0.0635901	0.59986	0.196891	0.596606	0.914776	0.642311
1968	0	1	1	259.932	163.019	1433.93	75.5449	100.491	185.662	0.945848	123.847	26838.1	0.0617284	1.24383	109.975	0	0	0.0691475	0.627308	0.218204	0.763018	0.955441	0.770298
1969	0	1	0	254.741	169.269	1320.03	74.9314	100.093	293.315	0.456413	110.104	18177.8	0.0246914	0.444444	12.616	41000	0	0.0754814	0.654274	0.241118	0.484643	0.915889	0.544971
1970	0	1	1	258.585	170.425	1222.33	78.8545	87.9136	228.044	0.870672	104.301	28654.8	0.0493827	0.0679012	3.26735	5000	0	0.0827075	0.680581	0.265606	0.657922	0.94	0.656294
1971	0	0	0	261.646	163.788	1127.08	77.9794	103.265	180.925	0.756264	114.947	20368.2	0.00308642	0.524691	6.91311	5830.95	0	0.0909591	0.706066	0.291609	0.696657	0.957461	0.778289
1972	1	1	0	262.669	155.57	1158.6	85.4929	235.243	159.987	0.899482	104.987	20983	0.114198	0.17284	22.5721	0	0	0.100388	0.730584	0.319035	0.680083	0.956325	0.761705
1973	0	0	0	265.362	151.476	1194.56	82.7808	289.631	146.985	0.839002	119.443	27732.6	0.0185185	0.0925926	5.46499	13601.5	0	0.111168	0.754011	0.347756	0.660679	0.959654	0.866628
1974	0	1	1	266.201	149.643	1195.48	82.6401	299.096	184.05	0.728939	104.575	22544.3	0.935185	0.32716	34.9658	4000	0	0.123494	0.776249	0.377611	0.702688	0.963984	0.828941
1975	0	1	1	269.231	151.42	1224.77	83.0079	319.356	136.69	0.861688	105.662	22371.8	1.1821	2.58951	8.52163	32695.6	0	0.137582	0.797221	0.408406	0.572581	0.959385	0.854101
1976	0	1	1	268.294	154.789	1403.59	84.5715	387.059	181.541	0.905396	115.046	24068.4	0.608025	2.81173	11.5991	37215.6	0	0.153671	0.816877	0.439917	0.583041	0.965812	0.91899
1977	0	1	1	269.05	160.414	1463.02	88.8342	409.753	158.207	1.00876	108.193	26988.1	1.57716	0.459877	20.0003	19000	0	0.172013	0.835189	0.471901	0.668257	0.97163	0.939972
1978	0	1	1	268.138	162.651	1409.67	90.5455	367.103	157.097	0.986902	111.087	17005.5	2.29321	0.774691	9.196	27658.6	0	0.192874	0.852152	0.504099	0.656283	0.975493	0.954035
1979	1	1	1	264.259	159.29	1099.03	98.3751	173.795	184.804	0.5789	121.914	17988.6	0.941358	0.614198	4.05981	51351.7	0	0.216517	0.867781	0.536243	0.611937	0.974337	0.96038
1980	0	1	1	250.699	150.19	894.925	105.505	115.316	376.478	1.12302	134.469	42380.3	0.228395	0.0123457	8.91105	54571.1	0	0.243189	0.882106	0.568069	0.634752	0.966702	0.96642
1981	0	1	1	241.855	136.074	825.493	108.368	133.146	542.586	1.02656	101.618	42380.3	0.0339506	0	15.9285	13000	0	0.273098	0.895172	0.599325	0.753422	0.959008	0.898537
1982	0	1	1	252.406	125.566	623.298	111.871	92.2963	474.717	0.691037	117.979	25803.2	0.00308642	0	8.20847	13601.5	0	0.306385	0.907037	0.629775	0.834756	0.975818	0.955673
1983	0	1	0	245.63	119.156	740.716	95.9254	176.415	589.96	1.2617	101.614	27897.1	0.0246914	0	21.5854	33421.6	0	0.343091	0.917764	0.65921	0.772703	0.960844	0.912449
1984	0	1	0	269.325	121.033	801.953	93.1571	239.481	304.982	1.06266	101.651	27529	0.00617284	0.0123457	22.7628	37336.3	0	0.38312	0.927424	0.687449	0.829859	0.973	0.965016
1985	0	1	1	272.786	126.846	770.461	100.353	191.36	150.56	0.389714	96.9157	22702.4	0.0771605	0.00617284	13.5564	35000	0	0.426209	0.936091	0.714346	0.851161	0.975618	0.972805
1986	0	1	1	272.667	128.279	778.138	105.088	182.231	118.314	0.419284	111.4	25751.2	0.237654	0.104938	12.5686	38000	0	0.471901	0.943839	0.739789	0.884714	0.979906	0.987787
1987	0	1	1	272.97	128.383	767.801	103.935	194.343	127.531	0.281932	89.629	58761.3	0.429012	1.31481	18.9856	0	0	0.519539	0.950745	0.763702	0.94556	0.974448	0.982946
1988	0	1	0	274.472	127	719.236	103.803	115.825	102.418	0.288905	112.885	26455.8	0.0864198	3.35802	10.5968	10000	0	0.568288	0.95688	0.78604	0.962212	0.986847	0.99376
1989	0	1	1	272.607	120.237	638.083	106.664	65.1232	78.6588	0.449496	109.623	29879.8	0.0123457	0.0987654	32.5874	0	0	0.617173	0.962317	0.806789	0.975685	0.987335	0.994252
1990	0	1	1	257.95	116.368	503.256	108.662	56.4093	140.74	0.498443	112.309	34083.1	0.00308642	0.00308642	14.6844	32000	0	0.665154	0.967121	0.82596	0.953531	0.976748	0.991148
1991	1	1	1	250.148	118.364	595.756	83.8311	152.388	146.256	0.599477	91.2999	30652.3	0.0679012	0.037037	23.9727	43011.6	0	0.711213	0.971356	0.843587	0.940419	0.962526	0.98035
1992	0	1	1	256.901	116.123	1080.94	71.4896	377.184	40.8028	0.192754	75.3897	38615.4	0	0.0771605	233.524	1000	0	0.75444	0.975081	0.859722	0.98379	0.978501	0.986893
1993	0	0	0	221.469	177.594	15.9688	169.984	0	33.6829	0.021887	152.472	9771.38	0	0	6.54009	43011.6	13000	0.208876	0.0415829	1.89593e-05	0.421488	0.235824	0.225704
1994	0	0	0	223.999	175.316	24.8615	194.785	0	57.3849	0.812236	99.7258	26403	0.095679	0	6.54018	25000	0	0.196743	0.0406825	2.229e-05	0.325504	0.137827	0.0519431
1995	0	0	0	232.54	170.241	42.735	191.753	0	72.7958	0.371084	132.174	45487.2	0	0.00308642	6.85511	33301.7	0	0.18519	0.0399073	2.61901e-05	0.402765	0.172263	0.154089
1996	1	0	0	235.181	160.362	126.711	174.833	1.8678	227.982	3.61297	136.067	52874.5	0	0	14.3377	0	0	0.174217	0.0392504	3.07539e-05	0.640059	0.266118	0.269309
1997	1	0	0	166.523	147.657	680.052	81.0633	58.4297	2103.9	16.6517	118.298	36437.9	0.0709877	0.0154321	21.5105	10000	0	0.163817	0.0387057	3.60912e-05	0.656026	0.196673	0.0388704
1998	1	0	0	195.866	138.873	735.622	43.9554	89.1237	1581.24	13.1038	103.428	20199.6	0.114198	12.7253	37.5371	9000	0	0.153983	0.0382683	4.23292e-05	0.719401	0.249203	0.0365119
1999	0	0	0	193.009	136.174	791.422	34.2254	109.583	1598.42	10.8172	109.742	25052.7	0.0833333	8.27778	31.0151	23769.7	0	0.144701	0.0379339	4.96153e-05	0.657024	0.186404	0.0282714
2000	1	0	0	147.116	140.166	1001.82	32.3822	142.518	1831.87	7.41601	109.542	25052.7	0.0277778	2.49074	22.1787	0	0	0.135959	0.0376993	5.81204e-05	0.584099	0.0935685	0.00907398
2001	1	0	0	181.88	133.625	1270.24	26.6268	207.153	1554.64	5.37693	85.9698	28215.4	1.16975	18.4198	37.0009	19000	0	0.127739	0.0375619	6.80423e-05	0.53136	0.0963364	0.00565001
2002	0	0	0	220.25	127.315	1439.56	24.4404	254.616	853.696	3.49589	114.901	19754.6	0.256173	40.6512	29.8772	0	0	0.120023	0.0375199	7.96098e-05	0.740853	0.285877	0.0609991
2003	0	0	0	253.079	125.939	1981.23	26.102	346.94	314.566	1.9454	90.865	31395.1	0.570988	44.9938	10.8013	17000	0	0.112791	0.0375723	9.30874e-05	0.626344	0.261022	0.0681863
2004	1	0	0	265.013	129.054	2105.34	27.5345	386.936	200.27	0.238794	111.399	32386.8	0.280864	63.1883	9.50608	47707.4	0	0.106022	0.0377186	0.000108781	0.544762	0.301789	0.120574
2005	0	0	0	267.332	130.705	2151.82	28.8045	392.255	187.311	0.150878	102.077	33337.8	0.33642	59.4475	1.77482	99458.5	44271.9	0.0996959	0.0379592	0.000127043	0.261467	0.18606	0.0430787
2006	0	0	0	269.283	130.684	2296.68	31.4511	409.676	134.629	0.054782	111.394	45739.8	0.0154321	48.9537	1.90585	113137	62265.6	0.0937907	0.0382948	0.00014828	0.217689	0.163452	0.0567812
2007	0	0	0	269.268	129.732	2252.94	26.7311	427.594	128.509	0.048483	107.766	27939.4	0.216049	7.8858	1.23496	83815.3	83570.3	0.0882847	0.0387271	0.000172963	0.326096	0.179267	0.0621119
2008	0	0	0	267.153	128.55	2304.38	24.9099	443.035	152.002	0.187176	118.398	38001.8	1.08025	37.8426	0.320667	80000	74525.2	0.0831565	0.0392584	0.000201633	0.359201	0.22017	0.0857583
2009	0	0	0	263.567	127.081	2368.19	26.9232	432.64	129.516	0.20451	117.806	21924.9	2.1142	50.821	0.180691	86162.6	60827.6	0.078385	0.0398916	0.000234911	0.304248	0.248204	0.0829315
2010	0	0	0	260.035	125.247	2387.71	29.6915	406.853	182.787	0.353332	107.969	30846.8	6.6142	52.3488	0.048708	118929	9848.86	0.0739498	0.0406302	0.000273515	0.1574	0.157339	0.0584399
2011	0	0	0	258.678	123.732	2420.54	31.1333	383.349	142.951	0.735058	107.482	22772.4	12.679	40.4969	0.019142	151119	0	0.0698308	0.0414788	0.000318269	0.0818598	0.122875	0.0519284
2012	0	0	0	257.447	122.864	2450.88	31.2178	390.486	155.467	0.6152	117.367	27747	9.95062	22.5154	0.102693	162856	7071.07	0.0660088	0.0424423	0.000370119	0.0697285	0.104843	0.0675251
[truncated: 4,432 more rows]
